# Supplementary material for: Complex interplay between gene deletions and the environment uncovers cellular roles for genes of unknown function in Escherichia coli
Source: mSystems. 2025 Jun 10;10(7):e00206-25. doi: 10.1128/msystems.00206-25 (PMC12282094; doi:10.1128/msystems.00206-25)
Supplement: Data set S1 — Extracted features for and normalized scores for deletion strains across nutrient conditions. [file msystems.00206-25-s0001.xlsx]

## Sheet: Legend
Dataset S1
Extracted features for and normalized scores for deletion strains across nutrient conditions
This document contains all quantitative information and normalized scores on cell morphological, growth and cell cycle features of the deletions strains, imaged across 4 different nutrient conditions (M9Lala, M9gly, M9glu and M9LaraCAAT).
The last sheet contains an overview of the scores and identities of mutants with a nutrient-independent deviating phenotype (|s|>2, across all nutrient conditions) for all 96 extracted population-level features
NaN (Not a Number) values indicate feature values that could not be extracted.
Number	Feature (unit)	Symbol
1	Mean cell length (µm)	<L>
2	Mean cell width (µm)	<W>
3	Mean cell area (µm2)	<A>
4	Mean cell aspect ratio	<AR>
5	Mean cell volume (µm3)	<V>
6	Mean cell surface area (µm2)	<SA>
7	Mean cell surface-area-to-volume ratio (µm-1)	<SAV>
8	Mean cell circularity (µm)	<C>
9	Mean individual cell width variability	<Wvar>
10	Mean nucleoid length (µm)	<NL>
11	Mean nucleoid width (µm)	<NW>
12	Mean nucleoid area (µm2)	<NA>
13	Mean nucleoid volume (µm3)	<NV>
14	Mean nucleocytoplasmic ratio	<NCratio>
15	Division ratio variability	CVDR
16	Mean amount of FtsZ-VenusSW signal (A.U.)	<Zamount>
17	Mean amount of FtsZ-VenusSW concentration (A.U./µm2)	<Zconc>
18	Mean amount of SeqA-mCherry signal (A.U.)	<SeqAamount>
19	Mean amount of SeqA-mCherry concentration (A.U./µm2)	<SeqAconc>
20	Relative timing of cell constriction	Cconstr
21	Relative timing of nucleoid constriction	Nconstr
22	Relative timing of nucleoid separation	Nsep
23	Correlation (Spearman) between cell and nucleoid constriction	ρNCCC
24	Extent of nucleoid constriction at initiation of cell constriction (µm)	NCCC0
25	Slope of relationship between cell and nucleoid constriciton	NCCCslope
26	Relative timing of FtsZ ring formation	Zring
27	Mean FtsZ amount in newly-constricted cells (A.U.)	<ZCC0>
28	Mean FtsZ amount in cells with a newly-constricted nucleoid (A.U.)	<ZNC0>
29	Relative timing of DNA replication initiation (B period)	DNArepi
30	Relative duration of DNA replication (C period)	DNArepC
31	Relative time from DNA replication termination to cell division (D period)	DNArepD
32	Relative duration of C + D period	DNArepC+D
33	Maximum growth rate (h-1)	<α>
34	Minimal doubling time (h)	<τ>
35	Mean cell length at initiation of cell constriction (µm)	<LCconstr>
36	Mean cell area at initiation of cell constriction (µm²)	<ACconstr>
37	Mean cell volume at initiation of cell constriction (µm3)	<VCconstr>
38	Mean cell surface area at initiation of cell constriction (µm²)	<SACconstr>
39	Mean cell length at initiation of nucleoid constriction (µm)	<LNconstr>
40	Mean cell area at initiation of nucleoid constriction (µm²)	<ANconstr>
41	Mean cell volume at initiation of nucleoid constriction (µm3)	<VNconstr>
42	Mean cell surface area at initiation of nucleoid constriction (µm²)	<SANconstr>
43	Mean nucleoid length at initiation of nucleoid constriction (µm)	<NLNconstr>
44	Mean nucleoid area at initiation of nucleoid constriction (µm²)	<NANconstr>
45	Mean nucleoid volume at initiation of nucleoid constriction (µm3)	<NVNconstr>
46	Mean cell length at initiation of nucleoid separation (µm)	<LNsep>
47	Mean cell area at initiation of nucleoid separation (µm²)	<ANsep>
48	Mean cell volume at initiation of nucleiod separation (µm3)	<VNsep>
49	Mean cell surface area at initiation of nucleoid separation (µm²)	<SANsep>
50	Mean cell length at FtsZ ring formation (µm)	<LZring>
51	Mean cell area at FtsZ ring formation (µm²)	<AZring>
52	Mean cell volume at FtsZ ring formation (µm3)	<VZring>
53	Mean cell surface area FtsZ ring formation (µm²)	<SAZring>
54	Mean DNA replication initiation length per ori (µm)	<Li/ori>
55	Mean DNA replication initiation area per ori (µm²)	<Ai/ori>
56	Mean DNA replication initiation volume per ori (µm3)	<Vi/ori>
57	Mean DNA replication initiation surface area per ori (µm²)	<SAi/ori>
58	Absolute timing of cell constriction (h)	Cconstr_abs
59	Absolute timing of nucleoid constriction (h)	Nconstr_abs
60	Absolute timing of nucleoid separation (h)	Nsep_abs
61	Absolute timing of FtsZ ring formation (h)	Zring_abs
62	Absolute timing of DNA replication initiation (B period) (h)	DNArepi_abs
63	Absolute duration of DNA replication (C period) (h)	DNArepC_abs
64	Absolute time from DNA replication termination to cell division (D period) (h)	DNArepD_abs
65	Absolute duration of C + D period (h)	DNArepC+D_abs
66	Mean cell length at birth (µm)	<Lbirth>
67	Mean cell area at birth (µm²)	<Abirth>
68	Mean cell volume at birth (µm3)	<Vbirth>
69	Mean cell surface area at birth (µm²)	<SAbirth>
70	Mean cell length at division (µm)	<Ldiv>
71	Mean cell area at division (µm²)	<Adiv>
72	Mean cell volume at division (µm3)	<Vdiv>
73	Mean cell surface area at division (µm²)	<SAdiv>
74	Mean nucleoid length at birth (µm)	<NLbirth>
75	Mean nucleoid length at division (µm)	<NLdiv>
76	Average number of ori	2(C+D)/τ
77	Growth rate * DNArepC+D_abs	α * (C+D)
78	Mean cell length added between birth and cell constriction (µm)	< ΔLconstr>
79	Mean time from initiation of cell constriction time to completion of cell division (h)	<Tconstr>
80	Coefficient of variation of cell length	CVL
81	Coefficient of variation of cell width	CVW
82	Coefficient of variation of cell area	CVA
83	Coefficient of variation of cell aspect ratio	CVAR
84	Coefficient of variation of cell volume	CVV
85	Coefficient of variation of cell surface area	CVSA
86	Coefficient of variation of cell surface-area-to-volume ratio	CVSAV
87	Coefficient of variation of cell circularity	CVC
88	Coefficient of variation of nucleoid area	CVNA
89	Coefficient of variation of nucleocytoplasmic ratio	CVNCratio
90	Coefficient of variation of amount of FtsZ-VenusSW signal	CVZamount
91	Coefficient of variation of FtsZ-VenusSW concentration	CVZconc
92	Coefficient of variation of amount of SeqA-mCherry signal	CVSeqAamount
93	Coefficient of variation of SeqA-mCherry concentration	CVSeqAconc
94	Coefficient of variation of cell length of constricting cells	CVLconstr
95	Coefficient of variation of cell area of constricting cells	CVAconstr
96	Coefficient of variation of cell volume of constricting cells	CVVconstr

## Sheet: M9Lala
	<L>	<W>	<A>	<AR>	<V>	<SA>	<SAV>	<C>	<W_{var}>	<NL>	<NW>	<NA>	<NV>	<NCratio>	CV_{DR}	<Z_{amount}>	<Z_{conc}>	<SeqA_{amount}>	<SeqA_{conc}>	C_{constr}	N_{constr}	N_{sep}	\rho_{NCCC}	NCCC_0	NCCC_{slope}	Z_{ring}	<ZCC_0>	<ZNC_0>	DNArep_i	DNArep_C	DNArep_D	DNArep_C+D	\alpha	\tau	L_{Cconstr}	A_{Cconstr}	V_{Cconstr}	SA_{Cconstr}	L_{Nconstr}	A_{Nconstr}	V_{Nconstr}	SA_{Nconstr}	NL_{Nconstr}	NA_{Nconstr}	NV_{Nconstr}	L_{Nsep}	A_{Nsep}	V_{Nsep}	SA_{Nsep}
aceF	1.89057	0.936597	1.48921	2.02388	0.990463	5.18916	5.31729	0.848524	0.0251688	1.56522	0.739607	0.975023	0.504524	0.653876	0.0526423	5.81929	3.65974	8.92295	5.80098	0.9657	0.985967	0.995155	0.763636	0.1166	0.435477	NaN	14.1317	17.4706	NaN	NaN	NaN	NaN	NaN	NaN	2.66344	2.09799	1.39536	7.31049	2.70112	2.12768	1.4151	7.41391	2.23628	1.39304	0.720829	2.71837	2.14127	1.42415	7.46128
sucB	2.67042	0.850961	1.98418	3.21988	1.23528	6.6508	5.51706	0.675494	0.015708	2.09191	0.640375	1.16228	0.519075	0.589243	0.0806502	15.4083	7.84521	12.738	6.38284	0.911463	0.926136	0.971816	0.82895	0.109917	0.501245	0.430337	24.7064	23.2144	0.46773	0.27152	0.26075	0.53227	NaN	NaN	3.62328	2.69217	1.67605	9.02394	3.66032	2.7197	1.69318	9.11619	2.86737	1.59312	0.711491	3.77807	2.80719	1.74765	9.40945
cybC	2.93108	0.738551	1.95471	3.98387	1.06722	6.45713	6.09682	0.579137	0.0134759	2.41087	0.563576	1.21358	0.4937	0.618626	0.0755444	10.0299	5.01672	8.4561	4.32436	0.91855	0.919411	0.956444	0.875078	0.14408	0.502359	0.433369	18.1168	17.6917	0.321018	0.402952	0.27603	0.678982	0.247113	2.80498	3.99653	2.66525	1.45516	8.80431	3.99891	2.66684	1.45603	8.80956	3.28919	1.6557	0.673563	4.10289	2.73618	1.49389	9.03862
yfbP	2.92941	0.741895	1.96087	3.96213	1.07379	6.47808	6.0736	0.580797	0.0136532	2.4044	0.563226	1.21086	0.491841	0.615663	0.0783879	10.6292	5.3005	8.59133	4.3835	0.911724	0.91064	0.942879	0.787092	0.154974	0.489577	0.446098	18.5957	18.7586	0.331466	0.385852	0.282681	0.668534	0.250453	2.76758	3.9754	2.66103	1.45721	8.79118	3.97241	2.65903	1.45611	8.78458	3.26048	1.64198	0.66696	4.06218	2.71912	1.48902	8.98309
yfdM	2.87462	0.755108	1.95081	3.82968	1.09134	6.46616	6.00372	0.594297	0.0139713	2.37544	0.559796	1.18855	0.478878	0.607679	0.0647037	10.6324	5.30657	7.774	3.97853	0.911429	0.924442	0.938417	0.865813	0.145072	0.497381	0.473227	18.413	17.4205	0.289668	0.441269	0.269063	0.710332	0.257581	2.69099	3.90025	2.64684	1.48071	8.7732	3.93559	2.67082	1.49413	8.85269	3.25216	1.62722	0.655623	3.9739	2.69682	1.50867	8.93886
ptrB	2.91315	0.745331	1.95889	3.92202	1.07974	6.47568	6.05105	0.585543	0.0129512	2.37101	0.55136	1.16798	0.464216	0.594945	0.0720139	11.1694	5.56957	8.75733	4.46525	0.90856	0.90856	0.935117	0.854824	0.145501	0.529587	0.465164	19.1389	19.2563	0.320618	0.401014	0.278368	0.679382	0.234682	2.95356	3.94467	2.65251	1.46207	8.76868	3.94467	2.65251	1.46207	8.76868	3.21056	1.58155	0.628591	4.01796	2.70179	1.48923	8.93158
yebG	2.99822	0.733652	1.98381	4.10966	1.07851	6.54639	6.15162	0.566454	0.0149291	2.46292	0.564946	1.2417	0.50478	0.62588	0.0617986	8.25932	4.04836	6.89294	3.4666	0.899306	0.898149	0.933231	0.754036	0.18121	0.450951	0.447685	14.6352	14.1944	0.298224	0.357671	0.344105	0.701776	0.23117	2.99843	4.03391	2.66908	1.45106	8.80773	4.03067	2.66694	1.44989	8.80067	3.31104	1.66929	0.678604	4.12989	2.73259	1.48558	9.0173
rnlA	2.85026	0.73665	1.8956	3.87834	1.03035	6.2671	6.11822	0.589433	0.0132867	2.3077	0.553533	1.14182	0.456933	0.600819	0.0452986	10.5753	5.47146	8.68903	4.59393	0.931053	0.926784	0.96093	0.861875	0.134805	0.557737	0.479609	18.7574	19.3235	0.365455	0.396385	0.23816	0.634545	0.275814	2.5131	3.92016	2.60715	1.41711	8.61958	3.90858	2.59944	1.41293	8.59411	3.16456	1.56579	0.626595	4.00219	2.6617	1.44677	8.79995
ydgD	2.93377	0.72996	1.93915	4.03026	1.04656	6.40055	6.14855	0.574429	0.012836	2.39714	0.553116	1.18682	0.473669	0.610483	0.0765373	10.8776	5.4978	8.91636	4.60037	0.925839	0.921772	0.951637	0.826229	0.155873	0.524366	0.462986	20.0337	18.8589	0.359279	0.371443	0.269278	0.640721	0.256816	2.699	4.02046	2.65743	1.43421	8.77136	4.00914	2.64995	1.43018	8.74667	3.27581	1.62185	0.647293	4.093	2.70538	1.46009	8.92962
hicB	2.83022	0.784762	1.99788	3.6186	1.15573	6.63655	5.78672	0.621799	0.0120618	2.35085	0.577033	1.21091	0.50349	0.603545	0.0988892	9.96038	4.86122	8.76272	4.3645	0.910203	0.912871	0.952078	0.865742	0.12893	0.532095	0.314032	18.5511	17.4612	0.023831	0.39879	0.577379	0.976169	0.237284	2.92117	3.83674	2.7084	1.56675	8.99675	3.84384	2.71342	1.56965	9.0134	3.1928	1.64459	0.683813	3.94974	2.78817	1.61289	9.2617
yciE	2.93205	0.735002	1.94834	4.0013	1.05777	6.43307	6.11806	0.577857	0.013305	2.37608	0.559956	1.19097	0.481338	0.60989	0.0871511	10.9779	5.5215	8.84981	4.54051	0.920433	0.928372	0.963639	0.867707	0.172412	0.458108	0.461641	18.8901	18.5282	0.331371	0.376758	0.291871	0.668629	0.259	2.67624	4.00307	2.66003	1.44415	8.78296	4.02516	2.67471	1.45212	8.83142	3.26192	1.63498	0.660788	4.12477	2.7409	1.48805	9.04998
ybeL	2.9153	0.741615	1.95198	3.94221	1.06841	6.44785	6.07261	0.58399	0.0133587	2.37774	0.557933	1.18491	0.477185	0.605528	0.0597733	11.2201	5.61963	8.86852	4.5514	0.917245	0.922229	0.96323	0.834481	0.149253	0.486961	0.463554	19.9385	19.0413	0.344495	0.367516	0.287989	0.655505	0.274851	2.5219	3.97143	2.65912	1.45546	8.78371	3.98517	2.66832	1.4605	8.8141	3.25033	1.61975	0.652304	4.10005	2.74525	1.5026	9.0682
lapB	2.91341	0.745382	1.95627	3.92596	1.07837	6.46804	6.06058	0.585057	0.0139043	2.37172	0.557052	1.17908	0.474574	0.601495	0.0563937	10.5196	5.25173	8.58088	4.38344	0.930078	0.931013	0.954227	0.829496	0.146799	0.519419	0.464286	19.8266	19.5713	0.368048	0.376297	0.255655	0.631952	0.241939	2.86497	4.00431	2.68878	1.48216	8.88994	4.00691	2.69052	1.48312	8.8957	3.2619	1.62162	0.652697	4.0719	2.73416	1.50717	9.04
pncA	2.98065	0.738037	1.98701	4.0483	1.08238	6.55224	6.09207	0.57305	0.0136592	2.39984	0.54991	1.18253	0.468537	0.593863	0.0851436	10.1727	5.01476	7.94067	3.99852	0.909775	0.908078	0.941364	0.854496	0.176862	0.46418	0.475966	17.3896	16.633	0.294285	0.409322	0.296393	0.705715	0.253567	2.73359	4.03948	2.69286	1.46688	8.87982	4.03473	2.68969	1.46515	8.86938	3.24852	1.60072	0.634231	4.1289	2.75247	1.49935	9.0764
dedD	2.98416	0.739431	1.99505	4.05066	1.09128	6.58287	6.08343	0.573339	0.0133831	2.43252	0.553948	1.20549	0.481857	0.603754	0.0516686	11.2766	5.52978	8.93168	4.48752	0.908889	0.916625	0.948389	0.845775	0.146831	0.500267	0.435267	20.0067	19.9549	0.327073	0.376794	0.296132	0.672927	0.256768	2.6995	4.04175	2.7021	1.47803	8.91585	4.06348	2.71662	1.48598	8.96379	3.31232	1.64149	0.656137	4.15394	2.7771	1.51906	9.16333
iscR	3.02439	0.730007	1.99488	4.15941	1.07642	6.57393	6.16528	0.562603	0.0154605	2.35181	0.557637	1.16994	0.470639	0.586043	0.14141	11.6997	5.75291	9.17376	4.59593	0.916795	0.923548	0.955551	0.846916	0.129454	0.550759	0.455756	20.0534	21.163	0.362188	0.34272	0.295092	0.637812	0.26266	2.63895	4.11874	2.71672	1.46592	8.95267	4.13807	2.72947	1.4728	8.99468	3.21782	1.60075	0.643944	4.23089	2.79069	1.50584	9.19643
rep	2.96603	0.746745	1.996	3.99708	1.10688	6.59694	6.05526	0.578364	0.0137893	2.44061	0.561179	1.22258	0.494843	0.611781	0.0636416	11.2948	5.52319	8.87092	4.43756	0.916937	0.913875	0.931745	0.837022	0.151052	0.517674	0.43868	19.461	21.5418	0.298312	0.367045	0.334643	0.701688	0.25608	2.70676	4.03967	2.7185	1.50755	8.98488	4.03111	2.71274	1.50435	8.96583	3.31701	1.66159	0.672536	4.08135	2.74655	1.5231	9.07758
ruvB	2.96519	0.748243	1.99953	3.97584	1.10631	6.59958	6.02431	0.580823	0.0130689	2.418	0.553678	1.19572	0.477542	0.597626	0.0572588	11.6271	5.68335	8.91556	4.4557	0.918249	0.921709	0.943062	0.832803	0.164875	0.474349	0.458346	21.4176	20.6851	0.324101	0.395899	0.28	0.675899	0.256429	2.70308	4.0422	2.72579	1.50814	8.99666	4.0519	2.73234	1.51176	9.01826	3.30417	1.63393	0.652557	4.11232	2.77308	1.5343	9.15273
yagM	2.97358	0.75597	2.02672	3.94588	1.1332	6.69518	5.96335	0.582367	0.0134683	2.41076	0.566365	1.21893	0.498826	0.601427	0.0919872	9.82383	4.74039	7.77907	3.83828	0.922637	0.920546	0.947572	0.800275	0.163568	0.48665	0.494062	16.3393	16.7194	0.335932	0.369553	0.294515	0.664068	0.256934	2.69776	4.06598	2.77128	1.5495	9.15478	4.06009	2.76727	1.54726	9.14153	3.29163	1.66431	0.681092	4.13687	2.81959	1.57652	9.31439
ydaS	2.98713	0.736458	1.98535	4.07551	1.08438	6.55425	6.12518	0.570549	0.0140918	2.44419	0.551955	1.20413	0.48043	0.605592	0.0674558	9.76945	4.79395	7.85395	3.94866	0.888126	0.895164	0.919103	0.868351	0.14579	0.518312	0.467833	16.6043	15.686	0.317667	0.37183	0.310503	0.682333	0.247859	2.79654	3.98797	2.65054	1.4477	8.75024	4.00747	2.6635	1.45478	8.79303	3.27907	1.61543	0.644533	4.07452	2.70807	1.47912	8.94016
ygeG	2.90693	0.750593	1.96917	3.88299	1.09274	6.51121	6.00433	0.588651	0.0132161	2.35249	0.558544	1.17485	0.473912	0.594758	0.0702773	10.5054	5.19035	8.18144	4.16274	0.940443	0.941504	0.964784	0.840714	0.161107	0.464022	0.490299	18.7754	17.7398	0.343508	0.390696	0.265796	0.656492	0.254644	2.72203	4.02422	2.72602	1.51274	9.0138	4.02718	2.72803	1.51385	9.02043	3.25907	1.6276	0.656543	4.09269	2.77241	1.53848	9.16716
yihN	2.95043	0.750615	1.98859	3.96085	1.11212	6.58431	6.04985	0.580335	0.0149857	2.45601	0.552637	1.21081	0.482485	0.609226	0.0712565	8.76995	4.29867	7.42609	3.72229	0.926876	0.931514	0.928765	0.773802	0.160734	0.496792	0.470985	15.0879	14.54	0.328396	0.376617	0.294987	0.671604	0.221448	3.13007	4.0462	2.72715	1.52516	9.02969	4.05923	2.73593	1.53007	9.05876	3.37899	1.66585	0.663808	4.0515	2.73072	1.52716	9.04152
yjhF	2.99742	0.753623	2.01968	4.01897	1.13534	6.68536	6.04782	0.574562	0.0158392	2.46922	0.554615	1.21963	0.486192	0.602917	0.0836693	9.80723	4.71131	7.76425	3.81737	0.890408	0.902878	0.890771	0.813718	0.220133	0.344122	0.446181	15.6102	16.6607	0.257419	0.391217	0.351364	0.742581	0.258025	2.68636	4.00803	2.70065	1.51813	8.93941	4.04282	2.72409	1.53131	9.01701	3.33041	1.645	0.655761	4.00904	2.70132	1.51851	8.94166
metB	NaN	NaN	NaN	NaN	NaN	NaN	NaN	NaN	NaN	NaN	NaN	NaN	NaN	NaN	NaN	NaN	NaN	NaN	NaN	NaN	NaN	NaN	NaN	NaN	NaN	NaN	NaN	NaN	NaN	NaN	NaN	NaN	NaN	NaN	NaN	NaN	NaN	NaN	NaN	NaN	NaN	NaN	NaN	NaN	NaN	NaN	NaN	NaN	NaN
sspA	2.74991	0.685076	1.67216	4.08965	0.861203	5.54104	6.71663	0.566923	0.0172468	2.39411	0.534412	1.15873	0.440911	0.692955	0.210847	8.17929	4.75867	7.47298	4.4301	0.922616	0.94505	0.930622	0.783977	0.13696	0.476952	0.573714	12.9183	13.1351	0.406331	0.339242	0.254427	0.593669	0.295664	2.34438	3.76009	2.28643	1.17757	7.57655	3.81902	2.32226	1.19602	7.69529	3.32489	1.60922	0.612327	3.78101	2.29915	1.18412	7.61871
bioD	NaN	NaN	NaN	NaN	NaN	NaN	NaN	NaN	NaN	NaN	NaN	NaN	NaN	NaN	NaN	NaN	NaN	NaN	NaN	NaN	NaN	NaN	NaN	NaN	NaN	NaN	NaN	NaN	NaN	NaN	NaN	NaN	0.183606	3.77518	NaN	NaN	NaN	NaN	NaN	NaN	NaN	NaN	NaN	NaN	NaN	NaN	NaN	NaN	NaN
bioA	NaN	NaN	NaN	NaN	NaN	NaN	NaN	NaN	NaN	NaN	NaN	NaN	NaN	NaN	NaN	NaN	NaN	NaN	NaN	NaN	NaN	NaN	NaN	NaN	NaN	NaN	NaN	NaN	NaN	NaN	NaN	NaN	0.197071	3.51724	NaN	NaN	NaN	NaN	NaN	NaN	NaN	NaN	NaN	NaN	NaN	NaN	NaN	NaN	NaN
ycjU	2.97495	0.743161	1.99822	4.01637	1.09716	6.59461	6.05465	0.577743	0.013377	2.41031	0.559982	1.2069	0.488425	0.603172	0.0529633	9.98838	4.88463	8.1374	4.08981	0.925999	0.927387	0.957927	0.6537	0.199611	0.377262	0.474661	16.8012	16.213	0.332738	0.310708	0.356554	0.667262	0.249796	2.77485	4.07735	2.73868	1.50372	9.03831	4.08128	2.74132	1.50517	9.04701	3.30665	1.65573	0.67006	4.16859	2.79997	1.53737	9.24056
cysD	NaN	NaN	NaN	NaN	NaN	NaN	NaN	NaN	NaN	NaN	NaN	NaN	NaN	NaN	NaN	NaN	NaN	NaN	NaN	NaN	NaN	NaN	NaN	NaN	NaN	NaN	NaN	NaN	NaN	NaN	NaN	NaN	NaN	NaN	NaN	NaN	NaN	NaN	NaN	NaN	NaN	NaN	NaN	NaN	NaN	NaN	NaN	NaN	NaN
atpE	2.91181	0.752159	1.97083	3.88711	1.09782	6.52049	6.01686	0.587636	0.0146958	2.36361	0.555084	1.17367	0.470133	0.594507	0.105919	8.62155	4.26019	7.08296	3.58325	0.940845	0.942412	0.952243	0.825774	0.174481	0.445793	0.476722	15.0195	14.8764	0.319279	0.40119	0.279532	0.680721	0.25765	2.69027	4.03209	2.72908	1.5202	9.02917	4.03647	2.73205	1.52185	9.03898	3.27653	1.62699	0.651719	4.06407	2.75073	1.53225	9.10078
treB	2.9825	0.737913	1.98306	4.06566	1.08534	6.54852	6.11828	0.57146	0.0144008	2.44115	0.557326	1.21566	0.489089	0.612625	0.0642447	9.20383	4.51339	7.68466	3.85819	0.931205	0.932886	0.948329	0.831584	0.139292	0.531299	0.478047	15.0369	14.9483	0.332314	0.368125	0.29956	0.667686	0.253687	2.73229	4.10247	2.72772	1.4929	9.00758	4.10725	2.7309	1.49464	9.01808	3.36175	1.6741	0.673534	4.15146	2.76029	1.51072	9.11513
hicA	2.88659	0.748754	1.94949	3.86958	1.08116	6.45222	6.02909	0.591165	0.0131096	2.36274	0.55544	1.17331	0.470277	0.600903	0.085676	10.0141	5.01639	7.72089	3.94897	0.926322	0.932467	0.956739	0.857961	0.117458	0.537222	0.508004	18.1224	17.5745	0.349265	0.382333	0.268402	0.650735	0.252477	2.74539	3.95713	2.6725	1.48213	8.84513	3.97402	2.6839	1.48846	8.88288	3.25283	1.61531	0.647439	4.04145	2.72944	1.51371	9.03359
rcnB	2.9915	0.740206	1.99013	4.07123	1.09271	6.57464	6.11204	0.56993	0.0153115	2.44264	0.55706	1.21708	0.489195	0.610403	0.0450205	9.22627	4.51165	7.38568	3.70364	0.905855	0.905855	0.929345	0.811155	0.159141	0.483012	0.465664	15.1782	15.2261	0.279713	0.377505	0.342781	0.720287	0.25164	2.75452	4.04318	2.68977	1.47686	8.88599	4.04318	2.68977	1.47686	8.88599	3.30136	1.64495	0.661174	4.10956	2.73392	1.50111	9.03186
mnmC	2.95189	0.772749	2.03852	3.85782	1.17656	6.76419	5.91231	0.590367	0.0148645	2.484	0.558998	1.23601	0.495941	0.605592	0.0654554	10.2675	4.9039	7.77807	3.79119	0.905515	0.911717	0.8925	0.852655	0.163977	0.475767	0.4855	16.8773	17.1779	0.290936	0.411296	0.297768	0.709064	0.251966	2.75096	3.9887	2.75453	1.58981	9.14002	4.00588	2.7664	1.59666	9.1794	3.37094	1.67734	0.67302	3.95288	2.72979	1.57553	9.05794
sufB	2.93548	0.744214	1.96806	3.96639	1.08718	6.50982	6.07718	0.580874	0.0139079	2.4319	0.553102	1.2013	0.478745	0.610739	0.112844	10.0759	4.98226	7.87125	3.9894	0.897835	0.897835	0.922332	0.807784	0.177844	0.436878	0.480501	17.7966	16.8676	0.307866	0.33686	0.355274	0.692134	0.253705	2.7321	3.94547	2.6452	1.46124	8.74961	3.94547	2.6452	1.46124	8.74961	3.26863	1.61463	0.643463	4.01304	2.6905	1.48626	8.89944
cas2	2.85439	0.752858	1.92231	3.82647	1.07788	6.38021	6.05816	0.592767	0.0146914	2.43959	0.562216	1.21895	0.492552	0.633048	0.051118	10.247	5.19961	7.53032	3.89664	0.915404	0.925103	0.919316	0.856576	0.119445	0.535086	0.483549	16.1242	17.3151	0.362204	0.367519	0.270277	0.637796	0.264262	2.62296	3.88348	2.61537	1.46649	8.68048	3.90968	2.63301	1.47638	8.73903	3.34153	1.6696	0.674653	3.89403	2.62247	1.47047	8.70404
menB	2.97134	0.747896	2.00547	3.98534	1.10925	6.6218	6.02519	0.579729	0.0133351	2.42513	0.55772	1.21145	0.488353	0.602409	0.0598644	9.2137	4.49095	7.52701	3.7455	0.916483	0.913655	0.941631	0.836979	0.152065	0.498288	0.478744	16.9036	15.639	0.331835	0.374302	0.293863	0.668165	0.264163	2.62394	4.04562	2.73054	1.5103	9.01591	4.0377	2.72519	1.50735	8.99825	3.29547	1.64622	0.663615	4.11676	2.77856	1.53686	9.17445
dcuC	2.917	0.738515	1.94173	3.96572	1.05974	6.41268	6.11122	0.580795	0.0139067	2.38613	0.555025	1.18567	0.474757	0.609167	0.067354	8.82378	4.44162	7.16188	3.68417	0.924194	0.925073	0.948338	0.848089	0.150965	0.505651	0.469485	15.6936	15.4137	0.353663	0.388253	0.258084	0.646337	0.255214	2.71594	3.99292	2.65793	1.45062	8.77797	3.99536	2.65955	1.45151	8.78332	3.26823	1.62399	0.650265	4.06031	2.70279	1.4751	8.92611
hchA	2.98498	0.726333	1.95848	4.12274	1.04974	6.45159	6.18132	0.565716	0.0137089	2.44779	0.55444	1.21716	0.487396	0.619759	0.057936	8.34205	4.1701	7.22431	3.6965	0.940219	0.92873	0.962214	0.847547	0.13665	0.565073	0.510615	14.3658	14.405	0.370718	0.355498	0.273784	0.629282	0.251037	2.76113	4.13162	2.7108	1.45298	8.92988	4.09885	2.6893	1.44146	8.85905	3.3612	1.67135	0.669271	4.19509	2.75245	1.4753	9.06706
bglG	2.8823	0.754889	1.95823	3.8344	1.09312	6.48356	5.99079	0.59407	0.013255	2.38132	0.558367	1.1878	0.478319	0.604611	0.0590711	10.3606	5.17444	7.85538	4.00994	0.903856	0.907996	0.932276	0.713681	0.138087	0.507001	0.467532	17.0193	16.0698	0.327878	0.394616	0.277506	0.672122	0.250508	2.76696	3.89019	2.64299	1.47537	8.75076	3.90137	2.65059	1.47961	8.77591	3.22327	1.60776	0.647434	3.96759	2.69558	1.50472	8.92485
fucR	2.96174	0.731188	1.95131	4.06828	1.05256	6.43798	6.16567	0.571819	0.0145317	2.4561	0.562293	1.23216	0.500094	0.630401	0.0626089	8.74321	4.36386	6.89814	3.52964	0.88323	0.893297	0.932476	0.853662	0.138476	0.520855	0.44333	13.942	14.4882	0.331477	0.335366	0.333157	0.668523	0.251636	2.75456	3.94068	2.59627	1.40046	8.5659	3.96827	2.61445	1.41027	8.62588	3.29078	1.6509	0.670047	4.07751	2.68642	1.44909	8.86334
metJ	2.92152	0.739346	1.94283	3.96986	1.06368	6.42066	6.11717	0.579956	0.0145644	2.4104	0.554601	1.19517	0.478105	0.613798	0.0602798	8.95253	4.48934	7.2414	3.72315	0.924174	0.925087	0.943604	0.850022	0.149618	0.494098	0.472223	14.7952	15.3396	0.299043	0.398576	0.302381	0.700957	0.267548	2.59074	3.99905	2.65939	1.45599	8.78877	4.00158	2.66108	1.45691	8.79433	3.30151	1.63702	0.654858	4.05328	2.69545	1.47573	8.90794
stpA	3.01054	0.738703	2.00239	4.1005	1.09618	6.60836	6.10969	0.567569	0.0143324	2.45706	0.553584	1.21881	0.486275	0.607112	0.0722209	8.26305	4.03143	7.29504	3.63603	0.903848	0.903848	0.923038	0.838713	0.171138	0.469571	0.470686	13.8212	13.7212	0.32987	0.370204	0.299926	0.67013	0.259327	2.67287	4.06325	2.70258	1.47948	8.91916	4.06325	2.70258	1.47948	8.91916	3.31624	1.645	0.656314	4.11766	2.73877	1.4993	9.03859
lrp	2.63008	0.759297	1.78491	3.47536	0.995646	5.93923	5.99715	0.635545	0.0126809	1.946	0.581338	1.00377	0.41632	0.565146	0.0699883	13.9999	7.7099	8.61613	4.80124	0.92838	0.946204	0.970535	0.815931	0.110234	0.561361	0.525697	25.2883	25.0051	0.559591	0.254372	0.186037	0.440409	0.160724	4.31265	3.61064	2.45036	1.36685	8.15352	3.65553	2.48082	1.38384	8.25488	2.70473	1.39514	0.578639	3.7177	2.52302	1.40737	8.39528
sdiA	2.9747	0.744536	1.99723	4.01877	1.10402	6.59875	6.06079	0.575973	0.0134767	2.47775	0.551691	1.2245	0.488503	0.611678	0.0682617	6.87206	3.34742	6.47538	3.22081	0.913942	0.912337	0.93774	0.846515	0.132466	0.547961	0.513234	12.1639	11.8401	0.330587	0.390409	0.279004	0.669413	0.250017	2.7724	4.04308	2.71455	1.50054	8.96871	4.03858	2.71153	1.49887	8.95873	3.3639	1.66244	0.663212	4.11032	2.75969	1.5255	9.11788
hupA	3.26043	0.738174	2.17676	4.45257	1.19401	7.15999	6.07855	0.536335	0.0144249	2.69142	0.561308	1.3507	0.545359	0.6208	0.135614	10.2886	4.63634	7.92222	3.64308	0.888381	0.883752	0.913929	0.805542	0.194832	0.441552	0.490445	16.4948	16.7986	0.380391	0.387943	0.231666	0.619609	0.292482	2.36988	4.3536	2.90659	1.59434	9.56062	4.33966	2.89728	1.58923	9.53	3.5823	1.79779	0.725876	4.43138	2.95852	1.62282	9.73143
torR	2.98741	0.745248	2.0058	4.0275	1.1069	6.62083	6.05249	0.574211	0.0137032	2.43641	0.56061	1.22271	0.494143	0.609012	0.0902844	9.36678	4.55908	7.37874	3.66917	0.916358	0.920586	0.942196	0.845017	0.181075	0.439491	0.479846	15.7772	16.6553	0.336682	0.373507	0.289812	0.663318	0.270421	2.56321	4.06715	2.73076	1.50697	9.01381	4.07908	2.73877	1.51139	9.04026	3.32674	1.66952	0.674716	4.14064	2.7801	1.5342	9.17669
ompR	2.94582	0.731449	1.93951	4.05474	1.05015	6.40503	6.17703	0.572582	0.014525	2.45516	0.557037	1.22464	0.492261	0.630561	0.0862601	8.3562	4.20093	6.79984	3.50025	0.902212	0.912378	0.935471	0.788159	0.15918	0.479105	0.470598	13.3531	13.8353	0.3294	0.355372	0.315228	0.6706	0.291151	2.38072	3.9714	2.61474	1.41575	8.63492	3.99949	2.63323	1.42576	8.69598	3.33333	1.66267	0.668333	4.06402	2.67572	1.44877	8.8363
gspA	2.94764	0.739476	1.96102	4.0097	1.07618	6.47908	6.11904	0.57606	0.0142932	2.39541	0.551764	1.1844	0.469745	0.60346	0.0974658	8.00853	3.9589	6.68562	3.39434	0.907408	0.909997	0.925251	0.840359	0.175008	0.477879	0.494744	14.3449	12.9984	0.318713	0.357337	0.32395	0.681287	0.256352	2.70389	3.98819	2.65328	1.45608	8.76627	3.99536	2.65804	1.4587	8.78202	3.24684	1.60539	0.636712	4.03782	2.6863	1.4742	8.87537
truC	2.96297	0.761416	2.02876	3.90965	1.14493	6.71042	5.95302	0.586233	0.0146888	2.40949	0.559246	1.20521	0.485123	0.594151	0.078837	10.0494	4.80728	7.67614	3.77758	0.915977	0.922111	0.934921	0.776641	0.177347	0.424278	0.455988	17.4088	16.5062	0.282195	0.396309	0.321495	0.717805	0.268254	2.58392	4.03282	2.76129	1.55833	9.13337	4.05001	2.77306	1.56497	9.17229	3.29346	1.64737	0.6631	4.08613	2.79779	1.57893	9.25409
agaR	3.13609	0.757372	2.14873	4.1571	1.20652	7.08049	5.92636	0.563323	0.0129863	2.61805	0.558197	1.31212	0.528714	0.60891	0.0472229	10.6274	4.84428	7.99959	3.72817	0.914999	0.903953	0.937716	0.889525	0.165637	0.484946	0.45837	17.6209	17.7488	0.249766	0.391153	0.359081	0.750234	0.26223	2.64328	4.26556	2.92259	1.64105	9.63053	4.23302	2.9003	1.62853	9.55708	3.53378	1.77106	0.713646	4.33325	2.96898	1.66709	9.78337
ypdF	2.88074	0.760507	1.96354	3.81847	1.10849	6.51078	5.97774	0.59607	0.0136331	2.34804	0.557903	1.17103	0.469314	0.594384	0.0503669	9.52442	4.74578	7.62435	3.87279	0.917407	0.916292	0.927792	0.852316	0.140788	0.520262	0.479418	16.4919	16.1145	0.317655	0.397246	0.285099	0.682345	0.250123	2.77122	3.92478	2.67516	1.51023	8.87042	3.92175	2.6731	1.50906	8.86357	3.19655	1.59421	0.638909	3.95314	2.69449	1.52114	8.93451
yfdQ	2.92801	0.744052	1.95783	3.95764	1.07746	6.47396	6.08376	0.580659	0.0149214	2.39499	0.555311	1.18712	0.475286	0.605404	0.0935196	8.81984	4.40593	7.09487	3.6199	0.906592	0.905697	0.930346	0.849452	0.17841	0.457552	0.465595	15.0872	15.1885	0.331514	0.366956	0.301529	0.668486	0.257541	2.6914	3.95939	2.64746	1.45699	8.75439	3.95693	2.64582	1.45609	8.74896	3.23661	1.60429	0.642305	4.02512	2.69141	1.48118	8.89972
hyfR	2.92338	0.759913	1.99663	3.86643	1.12362	6.60937	5.96326	0.590706	0.0141885	2.3833	0.558504	1.18711	0.477699	0.593437	0.080042	9.78573	4.79471	7.62935	3.81948	0.91412	0.916574	0.932247	0.901947	0.150585	0.522725	0.474365	16.1451	16.7019	0.31857	0.375378	0.306052	0.68143	0.259571	2.67035	3.97382	2.71406	1.52736	8.98426	3.98058	2.71868	1.52996	8.99956	3.24518	1.61641	0.650452	4.02406	2.74838	1.54668	9.09786
arnE	2.85586	0.739512	1.89865	3.88182	1.0383	6.28231	6.12247	0.590087	0.0140149	2.33071	0.557033	1.15881	0.465165	0.609461	0.0536597	9.49272	4.89458	6.91939	3.64331	0.911164	0.906105	0.933505	0.886883	0.145003	0.52968	0.492541	15.5392	15.7019	0.369646	0.381009	0.249345	0.630354	0.251319	2.75804	3.87409	2.57559	1.4085	8.52219	3.86053	2.56657	1.40357	8.49236	3.15062	1.56647	0.628805	3.93455	2.61578	1.43048	8.65519
hslU	2.94968	0.752987	1.9876	3.95869	1.11344	6.58608	6.05122	0.581046	0.0153807	2.45413	0.561565	1.2303	0.49797	0.618616	0.0817408	8.56016	4.17178	7.05737	3.53161	0.895246	0.891736	0.904435	0.827963	0.13549	0.544405	0.479769	14.3986	14.0205	0.281493	0.39318	0.325328	0.718507	0.254921	2.71907	3.95745	2.66667	1.49385	8.83624	3.94784	2.66019	1.49022	8.81477	3.28459	1.64662	0.666479	3.98274	2.68371	1.5034	8.8927
eutQ	2.9997	0.744775	2.0052	4.06582	1.10884	6.62946	6.09254	0.570574	0.0152352	2.47225	0.559469	1.23169	0.497198	0.612989	0.0884553	8.33821	4.0267	6.60652	3.28409	0.874469	0.87111	0.902441	0.839567	0.176233	0.45286	0.453768	13.7061	13.7806	0.284471	0.385735	0.329794	0.715529	0.255208	2.71601	3.96702	2.65182	1.4664	8.76727	3.95779	2.64565	1.46299	8.74688	3.26188	1.62508	0.656	4.04468	2.70374	1.49511	8.93891
abpB	2.95196	0.764976	2.01981	3.89467	1.15025	6.69437	5.95609	0.586352	0.0150628	2.44491	0.5632	1.22995	0.497115	0.60809	0.0697954	8.4102	4.05641	6.9715	3.43811	0.919942	0.913663	0.916792	0.841288	0.162036	0.510398	0.485759	13.9788	13.8322	0.271876	0.424102	0.304023	0.728124	0.258103	2.68555	4.02889	2.75668	1.56988	9.1366	4.01139	2.7447	1.56307	9.09692	3.32236	1.67136	0.675525	4.0201	2.75066	1.56646	9.11667
eutS	2.72082	0.726147	1.77605	3.76661	0.954512	5.88581	6.23085	0.601545	0.0119715	2.34073	0.562004	1.17481	0.476597	0.66111	0.0427287	9.31965	5.12156	7.1763	4.02085	0.935691	0.951501	0.971021	0.822757	0.0855222	0.563277	0.544684	16.2341	15.2941	0.450405	0.377389	0.172207	0.549595	0.243528	2.84628	3.75419	2.45058	1.31703	8.12123	3.79556	2.47759	1.33155	8.21072	3.26533	1.63886	0.664854	3.84726	2.51134	1.34968	8.32257
ypfN	2.97462	0.76721	2.04895	3.90272	1.16695	6.78305	5.91393	0.586983	0.0139318	2.43753	0.568205	1.23714	0.504511	0.60386	0.0780879	9.41945	4.47004	6.90582	3.36153	0.893567	0.889656	0.913992	0.863227	0.162708	0.503079	0.468578	14.8485	15.0603	0.284783	0.393795	0.321422	0.715217	0.262573	2.63982	3.98627	2.74578	1.56382	9.08992	3.97547	2.73835	1.55958	9.06532	3.25768	1.6534	0.674262	4.0431	2.78493	1.58612	9.21953
yfjW	NaN	NaN	NaN	NaN	NaN	NaN	NaN	NaN	NaN	NaN	NaN	NaN	NaN	NaN	NaN	NaN	NaN	NaN	NaN	NaN	NaN	NaN	NaN	NaN	NaN	NaN	NaN	NaN	NaN	NaN	NaN	NaN	0.228576	3.03246	NaN	NaN	NaN	NaN	NaN	NaN	NaN	NaN	NaN	NaN	NaN	NaN	NaN	NaN	NaN
opgC	2.90539	0.742203	1.93712	3.93449	1.06323	6.40594	6.10169	0.584328	0.0149198	2.37359	0.553697	1.17534	0.469002	0.606601	0.0791698	8.56184	4.31591	6.97721	3.60318	0.913508	0.909782	0.922033	0.812148	0.17397	0.485594	0.487475	14.3399	14.6141	0.342292	0.38535	0.272358	0.657708	0.261458	2.65109	3.94768	2.63205	1.44466	8.70403	3.9375	2.62526	1.44094	8.68158	3.21678	1.59287	0.63561	3.97108	2.64764	1.45322	8.75561
ykgJ	2.93777	0.73982	1.95127	3.98807	1.06515	6.44423	6.12279	0.578919	0.0159051	2.39765	0.55828	1.19771	0.481163	0.613188	0.104753	8.52336	4.19042	6.67357	3.41183	0.89576	0.893827	0.926317	0.813358	0.164952	0.48896	0.449634	14.7293	13.7649	0.30565	0.369377	0.324974	0.69435	0.248889	2.78497	3.94288	2.61886	1.42957	8.649	3.9376	2.61535	1.42766	8.63743	3.21366	1.60534	0.644919	4.02728	2.67492	1.46018	8.83415
ybaP	2.86925	0.751563	1.93022	3.85245	1.07947	6.4025	6.07237	0.59144	0.0161894	2.35642	0.565208	1.18514	0.482688	0.613474	0.114088	8.82955	4.44475	7.11338	3.66994	0.922876	0.926834	0.928809	0.800362	0.135691	0.528463	0.479463	15.5532	15.2167	0.320018	0.378772	0.30121	0.679982	0.250748	2.76432	3.92397	2.63976	1.47628	8.75604	3.93475	2.64701	1.48033	8.78009	3.23148	1.62524	0.661936	3.94014	2.65063	1.48236	8.79212
tfaQ	2.94752	0.744187	1.97006	3.99076	1.08594	6.51427	6.09027	0.577683	0.0151514	2.4071	0.568672	1.22219	0.500908	0.620533	0.122396	8.76768	4.33397	7.03791	3.57237	0.895383	0.912931	0.92559	0.862909	0.126145	0.531588	0.48128	14.3697	13.6393	0.322096	0.350895	0.327009	0.677904	0.258742	2.67891	3.95493	2.64339	1.4571	8.74073	4.00333	2.67574	1.47493	8.8477	3.26933	1.65998	0.680335	4.03861	2.69932	1.48793	8.92567
yaiA	2.81596	0.753349	1.90271	3.75268	1.0569	6.30518	6.02794	0.602484	0.0146715	2.27337	0.570245	1.15611	0.475225	0.607457	0.0919653	9.4292	4.80847	7.11126	3.72704	0.919	0.928358	0.953052	0.810629	0.165863	0.461277	0.499306	16.5967	15.3885	0.384664	0.332522	0.282814	0.615336	0.255165	2.71646	3.84077	2.59516	1.44153	8.5998	3.86576	2.61205	1.45091	8.65576	3.12089	1.58711	0.65239	3.9325	2.65714	1.47596	8.8052
ybbD	2.96073	0.723085	1.94237	4.1056	1.04005	6.4061	6.19904	0.568435	0.0128481	2.41306	0.554972	1.20159	0.481781	0.617674	0.0616781	10.6036	5.3538	8.92247	4.60361	0.91983	0.921012	0.959957	0.814358	0.156154	0.493566	0.45087	19.6242	17.4739	0.314919	0.389116	0.295965	0.685081	0.253191	2.73765	4.04055	2.65078	1.41937	8.74248	4.04386	2.65295	1.42054	8.74964	3.29582	1.64116	0.658031	4.15451	2.72554	1.4594	8.98906
yniA	2.9557	0.741086	1.97806	4.00182	1.08259	6.53033	6.07397	0.576965	0.0133075	2.40159	0.557098	1.19595	0.480237	0.603434	0.0636162	11.0305	5.45096	8.77838	4.44258	0.901953	0.901953	0.943535	0.83975	0.175331	0.448555	0.4458	19.9504	19.3702	0.296286	0.399342	0.304371	0.703714	0.257651	2.69026	3.984	2.66623	1.45923	8.80226	3.984	2.66623	1.45923	8.80226	3.23712	1.61203	0.647315	4.1005	2.7442	1.5019	9.05966
yfbV	2.91014	0.738672	1.93152	3.97446	1.06152	6.39464	6.13469	0.579166	0.0138636	2.42526	0.548503	1.1895	0.469191	0.614777	0.0706967	9.45609	4.77158	8.07989	4.16257	0.921416	0.921416	0.928834	0.883398	0.149401	0.518501	0.475514	15.8191	16.6671	0.310918	0.421379	0.267703	0.689082	0.250616	2.76577	3.97587	2.63886	1.45026	8.73644	3.97587	2.63886	1.45026	8.73644	3.31342	1.62511	0.641015	3.99636	2.65247	1.45774	8.78148
yafO	2.97897	0.737403	1.9847	4.05907	1.08582	6.55357	6.10438	0.571777	0.0131482	2.44324	0.550693	1.20214	0.477087	0.603636	0.0521385	11.0329	5.42082	9.1713	4.61436	0.911622	0.912668	0.935136	0.851442	0.173521	0.474089	0.449532	19.4892	18.7623	0.335047	0.371309	0.293643	0.664953	0.256394	2.70345	4.04237	2.69318	1.47343	8.893	4.0453	2.69513	1.47449	8.89945	3.31781	1.63245	0.647862	4.10879	2.73744	1.49764	9.03913
yedK	2.96503	0.73373	1.96417	4.06022	1.06988	6.48445	6.14145	0.571486	0.01354	2.42258	0.551683	1.19706	0.476393	0.609147	0.0505473	10.2727	5.10824	9.0117	4.58369	0.936037	0.936037	0.94847	0.8342	0.170138	0.48786	0.486678	18.6295	19.4411	0.339467	0.381557	0.278976	0.660533	0.264117	2.62439	4.09213	2.71081	1.47658	8.94938	4.09213	2.71081	1.47658	8.94938	3.34348	1.65209	0.657484	4.12755	2.73428	1.48936	9.02683
anmK	2.98226	0.734834	1.98075	4.07635	1.08224	6.54215	6.12581	0.570205	0.0130047	2.45382	0.548462	1.20341	0.47599	0.606251	0.0503203	10.9051	5.37815	8.99287	4.53319	0.914944	0.902881	0.932724	0.76722	0.18863	0.441584	0.448521	19.8478	19.8573	0.2923	0.40814	0.29956	0.7077	0.246098	2.81655	4.05617	2.69402	1.47195	8.89796	4.02239	2.67158	1.4597	8.82387	3.30965	1.62313	0.642002	4.10646	2.72742	1.49021	9.0083
yacL	2.94604	0.752715	2.00021	3.93133	1.11786	6.61472	5.99971	0.58426	0.0130741	2.41322	0.558333	1.20385	0.483665	0.600733	0.0893922	10.4164	5.10126	8.42087	4.21125	0.93214	0.93214	0.955989	0.81449	0.144213	0.512243	0.463781	18.1883	17.8894	0.339526	0.387023	0.273451	0.660474	0.253674	2.73243	4.05495	2.7531	1.53862	9.10455	4.05495	2.7531	1.53862	9.10455	3.32157	1.65698	0.66572	4.12253	2.79899	1.56427	9.2563
nrdF	2.91988	0.724808	1.91399	4.04326	1.02597	6.31847	6.20189	0.574922	0.0129891	2.36239	0.550007	1.15927	0.46009	0.603995	0.097722	10.707	5.469	8.75945	4.58292	0.911607	0.895079	0.941897	0.850486	0.170479	0.485259	0.470989	19.4	18.7997	0.344545	0.379457	0.275998	0.655455	0.250356	2.76865	3.96215	2.5972	1.3922	8.57388	3.91702	2.56762	1.37634	8.47622	3.16914	1.55515	0.617211	4.04622	2.65231	1.42173	8.7558
ydjA	2.97263	0.738799	1.98821	4.03229	1.08587	6.55801	6.07721	0.574616	0.0126121	2.41079	0.550955	1.19004	0.472374	0.59839	0.0503729	11.5395	5.68817	8.93333	4.49286	0.921636	0.916065	0.958917	0.900037	0.153131	0.509418	0.474859	20.1662	20.206	0.341954	0.366488	0.291559	0.658046	0.25786	2.68807	4.06186	2.71673	1.48376	8.961	4.04621	2.70626	1.47804	8.92647	3.28146	1.61983	0.642974	4.16819	2.78785	1.5226	9.19558
msrC	2.80178	0.763052	1.91821	3.69743	1.08695	6.37695	5.96204	0.60803	0.0130901	2.33502	0.568366	1.18225	0.483818	0.614457	0.051049	9.82657	5.00681	8.50287	4.41209	0.907528	0.916251	0.925157	0.837461	0.123409	0.533676	0.466635	18.2909	17.9992	0.356292	0.390131	0.253577	0.643708	0.286942	2.41564	3.79116	2.59558	1.47078	8.6288	3.81415	2.61132	1.4797	8.68113	3.17873	1.60943	0.658636	3.83777	2.62749	1.48886	8.73488
iscA	2.90319	0.745453	1.95403	3.91117	1.08092	6.46785	6.05858	0.586994	0.0128194	2.47115	0.557563	1.235	0.49635	0.630753	0.0611315	10.7817	5.35786	8.90644	4.55104	0.900055	0.888627	0.934343	0.880741	0.135493	0.527518	0.442623	19.7078	19.0701	0.259146	0.410752	0.330102	0.740854	0.244603	2.83376	3.90808	2.63039	1.45506	8.70658	3.87725	2.60963	1.44358	8.63789	3.30025	1.64936	0.662881	4.00207	2.69365	1.49005	8.91599
frc	2.97761	0.740803	1.99341	4.03373	1.09326	6.58146	6.07258	0.574243	0.0128732	2.42773	0.554454	1.20254	0.480955	0.601726	0.0636405	11.2778	5.5297	8.79253	4.41101	0.895198	0.889004	0.913899	0.799518	0.200835	0.425848	0.475733	19.5607	19.2007	0.315269	0.389947	0.294785	0.684731	0.268224	2.58421	3.99479	2.67438	1.46673	8.82975	3.97767	2.66292	1.46045	8.79192	3.24311	1.60642	0.64249	4.04691	2.70927	1.48587	8.94495
ybhK	2.82702	0.768329	1.9447	3.70957	1.10791	6.46473	5.93086	0.607377	0.0136228	2.3181	0.562615	1.16033	0.468324	0.595697	0.0573881	10.4733	5.26619	8.58917	4.40237	0.889106	0.893417	0.907476	0.859442	0.152033	0.499867	0.440042	17.114	18.0722	0.294991	0.41162	0.293389	0.705009	0.256155	2.70597	3.77677	2.59803	1.48012	8.63659	3.78807	2.6058	1.48455	8.66243	3.10615	1.55479	0.627533	3.82517	2.63132	1.49909	8.74726
eamB	3.0004	0.74325	2.01422	4.05831	1.11121	6.6508	6.06005	0.572043	0.0133127	2.45232	0.557685	1.22125	0.489505	0.605387	0.0661301	11.5227	5.59946	8.91926	4.42286	0.915889	0.914722	0.938911	0.86568	0.156793	0.513494	0.443359	21.2545	19.61	0.305473	0.350497	0.344029	0.694527	0.252859	2.74124	4.08351	2.74132	1.51234	9.05167	4.08021	2.73911	1.51112	9.04435	3.33489	1.66076	0.665672	4.14919	2.78542	1.53667	9.19728
wbbL	2.94845	0.742287	1.9706	4.00017	1.0881	6.51861	6.09449	0.577161	0.0137417	2.43759	0.560492	1.22273	0.494721	0.620237	0.0527748	9.87529	4.88734	8.14425	4.11475	0.911166	0.915873	0.92621	0.871042	0.121015	0.569144	0.469934	17.1741	17.2101	0.314762	0.390894	0.294345	0.685238	0.259417	2.67194	3.9997	2.6732	1.47605	8.84276	4.01277	2.68194	1.48088	8.87166	3.31749	1.6641	0.673302	4.04162	2.70122	1.49153	8.93545
ybgC	3.0267	0.751995	2.04804	4.05047	1.14171	6.76321	6.00901	0.572571	0.0141492	2.48063	0.554198	1.22966	0.491355	0.599426	0.0925296	11.3688	5.40336	8.90182	4.34081	0.911838	0.90705	0.924843	0.846892	0.139671	0.537103	0.441908	20.5342	19.2799	0.284606	0.370204	0.34519	0.715394	0.260528	2.66054	4.10775	2.77955	1.54949	9.17885	4.09414	2.77034	1.54436	9.14844	3.35548	1.66333	0.664645	4.14494	2.80472	1.56352	9.26196
dusC	2.91163	0.743247	1.95693	3.9254	1.07477	6.46476	6.04825	0.585612	0.0123537	2.32635	0.556259	1.15817	0.464413	0.591313	0.0530733	11.1148	5.57007	8.84649	4.51532	0.939898	0.933573	0.966053	0.84062	0.142611	0.544666	0.484011	19.1055	19.509	0.364325	0.381005	0.25467	0.635675	0.252946	2.74029	4.0292	2.70806	1.4873	8.94611	4.01157	2.69621	1.48079	8.90697	3.20518	1.5957	0.639856	4.10291	2.7576	1.51451	9.10977
ycgV	2.95786	0.746578	1.99827	3.97116	1.1027	6.59923	6.02062	0.581154	0.012552	2.40692	0.558827	1.20066	0.483678	0.600444	0.0605057	11.1081	5.43521	8.44917	4.22906	0.909522	0.904002	0.951544	0.896184	0.136232	0.544245	0.475451	18.6582	18.9008	0.361369	0.361644	0.276987	0.638631	0.258026	2.68635	4.00789	2.70764	1.49415	8.94193	3.99258	2.6973	1.48844	8.90778	3.24891	1.62067	0.652878	4.12634	2.78767	1.53831	9.20621
ychO	2.89697	0.754906	1.96445	3.86235	1.0985	6.50613	5.99871	0.590987	0.0135409	2.3944	0.558502	1.1926	0.480424	0.605958	0.0516532	9.28646	4.62864	7.44219	3.78348	0.919116	0.922822	0.932437	0.871918	0.161517	0.480274	0.496234	15.6274	15.9215	0.309988	0.413825	0.276188	0.690012	0.253987	2.72907	3.95158	2.67958	1.4984	8.8746	3.96174	2.68647	1.50225	8.89742	3.27446	1.63094	0.657001	3.98823	2.70444	1.5123	8.95692
rppH	2.97967	0.751024	2.00554	4.00453	1.12206	6.63712	6.05261	0.575833	0.0144963	2.49551	0.557741	1.23898	0.496766	0.617232	0.0730106	8.91894	4.32919	7.11512	3.52162	0.893357	0.893357	0.903629	0.824228	0.149718	0.517742	0.470807	14.67	14.5527	0.288447	0.406517	0.305036	0.711553	0.260141	2.66451	3.99245	2.68722	1.50344	8.89307	3.99245	2.68722	1.50344	8.89307	3.34373	1.66011	0.665616	4.02098	2.70642	1.51418	8.95661
ybeM	2.99841	0.760516	2.03694	3.99251	1.15927	6.7502	6.00307	0.577052	0.0149501	2.49343	0.555738	1.23624	0.493359	0.606359	0.0853617	9.33182	4.43646	7.65017	3.71944	0.91219	0.914043	0.9	0.814449	0.149426	0.529904	0.47191	15.231	16.1897	0.306014	0.4001	0.293887	0.693986	0.253879	2.73023	4.07036	2.76515	1.57371	9.16342	4.07559	2.7687	1.57573	9.1752	3.38919	1.68035	0.670598	4.03611	2.74188	1.56047	9.08632
citG	3.00134	0.747385	1.99688	4.0853	1.11728	6.61804	6.13061	0.567997	0.016732	2.55409	0.55413	1.26028	0.50102	0.631339	0.0928766	8.65386	4.19417	6.99832	3.48075	0.884822	0.882667	0.860691	0.706545	0.259407	0.279917	0.471403	13.5791	14.7583	0.324753	0.384325	0.290922	0.675247	0.274817	2.52222	3.99777	2.65983	1.48821	8.8152	3.99181	2.65586	1.48599	8.80204	3.39695	1.67618	0.666361	3.93146	2.61572	1.46353	8.66898
eutN	2.99054	0.743733	2.00407	4.03957	1.10277	6.61692	6.0639	0.574227	0.0144826	2.41244	0.556463	1.19777	0.480927	0.597195	0.13062	10.5877	5.17409	8.42966	4.19737	0.925632	0.923886	0.950405	0.857311	0.127262	0.553684	0.493449	17.2757	17.4325	0.368295	0.338942	0.292763	0.631705	0.269266	2.57421	4.09767	2.746	1.51103	9.06657	4.09272	2.74267	1.5092	9.05561	3.30156	1.63921	0.658175	4.16864	2.79356	1.5372	9.22361
hcxA	3.01219	0.735548	2.00267	4.11225	1.09261	6.60591	6.11591	0.566029	0.0135495	2.46566	0.550563	1.21322	0.482456	0.603893	0.0613157	10.7106	5.22617	8.61004	4.29394	0.900747	0.898371	0.922814	0.800068	0.171354	0.479465	0.446803	19.0091	18.7141	0.325861	0.380855	0.293284	0.674139	0.270851	2.55914	4.05676	2.69715	1.4715	8.8967	4.05008	2.69271	1.46908	8.88206	3.31524	1.63126	0.648693	4.11928	2.73872	1.49418	9.03383
yciT	2.97997	0.75001	2.00895	3.9995	1.11882	6.64024	6.03271	0.577662	0.0139111	2.4176	0.554879	1.1979	0.478732	0.596233	0.0571159	9.39068	4.54219	7.47241	3.69512	0.918193	0.911844	0.926339	0.814481	0.153518	0.51513	0.486943	15.99	16.2521	0.36269	0.374135	0.263175	0.63731	0.276435	2.50745	4.06218	2.73852	1.52514	9.05173	4.04435	2.7265	1.51844	9.01199	3.28112	1.62577	0.649725	4.08518	2.75403	1.53378	9.10299
yneJ	2.99473	0.737813	1.99404	4.07491	1.08819	6.57752	6.10171	0.570509	0.0139409	2.42274	0.552671	1.19401	0.47563	0.598096	0.0893383	10.763	5.27299	8.50056	4.25248	0.910502	0.913463	0.937939	0.860394	0.149149	0.511625	0.470293	18.28	18.1838	0.338416	0.363139	0.298445	0.661584	0.255279	2.71525	4.0606	2.70375	1.47549	8.91857	4.06895	2.7093	1.47852	8.93689	3.29178	1.6223	0.646239	4.13857	2.75566	1.50382	9.0898
ydjX	3.01143	0.737961	2.00817	4.09609	1.09813	6.62285	6.09801	0.568076	0.0138143	2.46457	0.55356	1.21694	0.486326	0.605719	0.090309	10.2717	5.00729	8.04566	3.99884	0.916663	0.91089	0.941036	0.772703	0.183717	0.486178	0.466122	17.7187	16.8355	0.341095	0.351759	0.307146	0.658905	0.255657	2.71124	4.10073	2.73456	1.49534	9.01846	4.08435	2.72364	1.48937	8.98245	3.34265	1.65052	0.659595	4.17059	2.78115	1.52082	9.17211
yebF	2.97879	0.757933	2.01866	3.97095	1.13922	6.68348	6.01149	0.579486	0.0154981	2.49239	0.558015	1.23667	0.496615	0.611777	0.0728063	8.77318	4.21316	6.89142	3.3916	0.893431	0.895682	0.88912	0.800364	0.154415	0.529814	0.47521	14.4197	15.0605	0.315986	0.3926	0.291414	0.684014	0.256982	2.69726	3.99147	2.70494	1.52652	8.95564	3.99771	2.70917	1.52891	8.96963	3.34493	1.65968	0.666487	3.97956	2.69687	1.52197	8.92892
yddK	2.92855	0.76481	1.9977	3.88035	1.13848	6.63061	5.97596	0.588473	0.0152012	2.4819	0.562399	1.24477	0.504168	0.622087	0.0917216	8.64709	4.21835	6.88065	3.4175	0.905602	0.909322	0.905937	0.755256	0.172659	0.433606	0.473028	13.5572	14.5399	0.312737	0.420136	0.267126	0.687263	0.256218	2.70531	3.95741	2.69954	1.53845	8.96007	3.96762	2.70651	1.54242	8.9832	3.36249	1.68643	0.683051	3.95833	2.70016	1.53881	8.96215
hiuH	3.00341	0.737706	1.98364	4.12391	1.09212	6.55808	6.16376	0.565439	0.0150643	2.54427	0.551068	1.254	0.498029	0.632012	0.136929	8.09707	3.94107	6.53313	3.26616	0.910526	0.919529	0.91396	0.745318	0.247876	0.284061	0.484313	13.4392	13.7371	0.292961	0.394056	0.312983	0.707039	0.245798	2.81998	4.07244	2.68969	1.48084	8.89235	4.09793	2.70653	1.49011	8.94802	3.47147	1.71099	0.679524	4.08214	2.6961	1.48437	8.91354
xdhD	2.96782	0.752911	2.01024	3.96744	1.12274	6.64674	6.00954	0.581742	0.01398	2.39796	0.55547	1.19532	0.476862	0.592726	0.0851419	10.5343	5.12239	8.37333	4.1607	0.928418	0.925865	0.938148	0.837056	0.178114	0.469627	0.482834	18.0951	18.1555	0.329893	0.374187	0.29592	0.670107	0.244278	2.83753	4.0744	2.75978	1.54137	9.12505	4.0672	2.7549	1.53865	9.10892	3.28624	1.63811	0.653508	4.10197	2.77845	1.5518	9.1868
yghR	3.01902	0.756092	2.04895	4.02339	1.15172	6.77768	5.99712	0.574464	0.0147136	2.48648	0.55433	1.22831	0.490745	0.598268	0.0848904	9.36817	4.46306	7.65629	3.71556	0.897861	0.900139	0.903811	0.825107	0.157296	0.52972	0.46361	15.7557	15.9584	0.311073	0.356447	0.33248	0.688927	0.276522	2.50666	4.05783	2.75397	1.54802	9.1098	4.06424	2.75833	1.55047	9.12419	3.34733	1.65357	0.660647	4.0746	2.76536	1.55442	9.14745
sstT	2.93309	0.765005	2.00684	3.87067	1.14274	6.6534	5.95783	0.589758	0.0144563	2.44058	0.559798	1.21401	0.489079	0.604498	0.0901178	10.8617	5.28266	8.22241	4.0711	0.918098	0.91983	0.919855	0.802896	0.242416	0.263195	0.486068	18.7194	18.9091	0.3009	0.425419	0.273682	0.6991	0.277526	2.49759	3.99801	2.73547	1.55765	9.06908	4.00282	2.73875	1.55952	9.07997	3.33069	1.65678	0.667451	4.00289	2.7388	1.55954	9.08013
ygjK	2.95687	0.740096	1.97069	4.02351	1.08398	6.51362	6.10754	0.574841	0.0138171	2.45846	0.557741	1.22357	0.492111	0.620042	0.0731149	9.13147	4.50662	7.31222	3.68439	0.915921	0.917407	0.934077	0.794107	0.167597	0.463961	0.491263	15.0013	15.1182	0.361221	0.370899	0.26788	0.638779	0.25558	2.71206	4.02436	2.68214	1.47532	8.86517	4.02851	2.6849	1.47684	8.8743	3.34946	1.66702	0.670463	4.07532	2.71611	1.49401	8.97744
yhgN	3.01461	0.751533	2.02782	4.05577	1.13491	6.70535	6.05329	0.571601	0.0153799	2.49883	0.551016	1.22752	0.486357	0.605083	0.0591502	9.33136	4.49285	7.66786	3.76182	0.900029	0.887036	0.902806	0.856448	0.132775	0.586398	0.453789	14.9357	15.4846	0.293972	0.397224	0.308804	0.706028	0.257162	2.69537	4.05799	2.72967	1.52772	9.02614	4.02161	2.7052	1.51402	8.94521	3.33354	1.63756	0.64882	4.06581	2.73493	1.53066	9.04353
damX	2.98569	0.754751	2.01973	3.98089	1.12853	6.67231	6.00321	0.57912	0.0144746	2.40985	0.556395	1.19654	0.478741	0.592331	0.11883	11.0547	5.3362	8.55143	4.23055	0.90309	0.906598	0.923953	0.874668	0.163448	0.486966	0.459432	19.0047	19.0742	0.363776	0.365244	0.270981	0.636224	0.250628	2.76564	4.02761	2.72455	1.52235	9.00073	4.03741	2.73118	1.52605	9.02264	3.25872	1.61802	0.647379	4.08627	2.76424	1.54452	9.13184
mlaE	3.15787	0.709454	2.02156	4.49013	1.0689	6.64369	6.33332	0.533271	0.014421	2.61435	0.538052	1.25888	0.488382	0.621394	0.097151	8.56936	4.14354	6.95703	3.44215	0.916041	0.907297	0.916595	0.776248	0.176623	0.509041	0.508477	13.8835	14.2705	0.392288	0.367633	0.240078	0.607712	0.346762	1.99891	4.29829	2.75161	1.45491	9.04294	4.27231	2.73498	1.44612	8.9883	3.53697	1.70314	0.660736	4.29993	2.75266	1.45547	9.04641
tusB	2.88764	0.726335	1.88676	4.00067	1.01479	6.24148	6.22657	0.576349	0.0151497	2.43948	0.565613	1.23138	0.50191	0.65147	0.0576088	7.42835	3.82308	6.29731	3.32432	0.898394	0.910592	0.931641	0.854903	0.14762	0.476502	0.457428	12.1604	12.2934	0.305356	0.362924	0.33172	0.694644	NaN	NaN	3.88267	2.53691	1.36447	8.3922	3.91564	2.55845	1.37606	8.46346	3.30793	1.66975	0.68059	3.97319	2.59606	1.39628	8.58784
yibN	2.90665	0.781007	2.03185	3.73977	1.17234	6.73716	5.82516	0.603291	0.0145052	2.36009	0.565305	1.18793	0.482387	0.583609	0.0537051	11.0208	5.27255	8.24877	4.03851	0.905003	0.907658	0.919392	0.87334	0.158364	0.483208	0.439797	18.8249	19.0676	0.263412	0.404124	0.332464	0.736588	NaN	NaN	3.92618	2.74453	1.58354	9.10028	3.93341	2.74959	1.58646	9.11704	3.19379	1.60756	0.652788	3.96553	2.77204	1.59942	9.1915
yhdU	2.97955	0.732552	1.97103	4.0891	1.07048	6.50506	6.14877	0.569711	0.0135645	2.44763	0.560739	1.22351	0.494764	0.620454	0.0919458	8.52328	4.1967	6.72066	3.39314	0.901596	0.904903	0.928862	0.741395	0.185321	0.445399	0.475209	14.0547	13.7564	0.381485	0.313088	0.305427	0.618515	0.25039	2.76827	4.01516	2.65611	1.44255	8.76603	4.02438	2.6622	1.44586	8.78615	3.30593	1.65255	0.66826	4.09177	2.70678	1.47007	8.93328
yjbI	2.97709	0.738169	1.98418	4.05474	1.0862	6.5522	6.10831	0.572463	0.013837	2.43269	0.560272	1.21497	0.491528	0.611915	0.0979601	9.76716	4.81184	7.81925	3.93899	0.91813	0.919045	0.943266	0.848649	0.177779	0.473697	0.470976	16.1607	16.4906	0.295544	0.399279	0.305177	0.704456	0.249279	2.7806	4.05809	2.70465	1.48061	8.93133	4.06066	2.70636	1.48155	8.937	3.31812	1.65718	0.670429	4.12941	2.75218	1.50663	9.0883
yjcE	2.9999	0.735826	1.99852	4.08895	1.0875	6.58901	6.09999	0.570004	0.0129694	2.43135	0.558299	1.21217	0.48747	0.605824	0.0730264	9.88406	4.83719	7.74561	3.88047	0.913221	0.902314	0.951995	0.870584	0.172983	0.471403	0.461389	16.7059	16.2642	0.327417	0.381208	0.291376	0.672583	0.201935	3.43253	4.07528	2.71494	1.47734	8.95101	4.04459	2.69449	1.46622	8.88359	3.27805	1.6343	0.657228	4.18629	2.78889	1.51759	9.19483
wecD	2.88566	0.747558	1.9344	3.89336	1.07521	6.40901	6.08468	0.588056	0.0147706	2.40965	0.556842	1.19309	0.478294	0.615941	0.102005	7.38282	3.69947	6.20629	3.19276	0.915952	0.917538	0.918011	0.822866	0.174114	0.475063	0.481818	13.1464	12.8081	0.337345	0.397102	0.265553	0.662655	0.248171	2.79302	3.92753	2.63282	1.46341	8.72297	3.93185	2.63571	1.46502	8.73257	3.28325	1.62565	0.651697	3.93314	2.63658	1.4655	8.73543
yjbE	2.97924	0.74035	1.98928	4.03779	1.08646	6.56293	6.08278	0.574623	0.0140526	2.42743	0.553549	1.20075	0.479601	0.601969	0.102937	9.01864	4.41639	6.99158	3.49934	0.887629	0.897228	0.936507	0.823512	0.178998	0.435022	0.46591	14.1507	14.2169	0.332307	0.365549	0.302143	0.667693	0.252884	2.74097	3.97606	2.65487	1.44998	8.75881	4.0026	2.67259	1.45966	8.81728	3.26125	1.6132	0.644343	4.11308	2.74635	1.49995	9.06064
ytjB	2.9734	0.737924	1.97809	4.05208	1.08459	6.53336	6.11373	0.572231	0.0138295	2.46483	0.550822	1.21602	0.483175	0.612815	0.0692372	7.80427	3.8428	6.78133	3.40777	0.914678	0.915631	0.932237	0.836506	0.133157	0.531704	0.496787	13.3061	13.1506	0.353721	0.373678	0.2726	0.646279	0.272199	2.54648	4.04337	2.68991	1.47488	8.88437	4.04604	2.69168	1.47585	8.89024	3.354	1.65469	0.657478	4.09288	2.72284	1.49294	8.99316
polA	3.17834	0.744905	2.13839	4.29768	1.18691	7.04829	6.07372	0.562053	0.0147645	2.52862	0.564305	1.28807	0.516585	0.615472	0.186991	15.8163	6.86342	9.60356	4.34096	0.88915	0.901691	0.922471	0.604239	0.236221	0.361501	0.453545	41.6698	36.2827	0.268684	0.417501	0.313815	0.731316	0.188199	3.68305	4.24625	2.85689	1.58571	9.4165	4.28332	2.88183	1.59955	9.49871	3.40772	1.73588	0.696181	4.34546	2.92364	1.62276	9.63651
qorB	2.98446	0.742786	1.98645	4.0523	1.09482	6.56651	6.10945	0.571685	0.0154393	2.5016	0.552758	1.23432	0.491608	0.62015	0.0962049	8.27786	4.04161	6.40063	3.2004	0.883148	0.891809	0.905977	0.844154	0.128793	0.560031	0.469682	14.0999	14.4769	0.317679	0.355465	0.326856	0.682321	0.257289	2.69404	3.97068	2.64288	1.4566	8.73641	3.99458	2.65879	1.46537	8.78902	3.34829	1.65209	0.657999	4.03401	2.68503	1.47983	8.87576
fepC	3.00674	0.759897	2.05275	3.98362	1.15756	6.78631	5.9563	0.578948	0.0138988	2.46314	0.559809	1.23332	0.496699	0.599862	0.086482	9.09467	4.329	6.90174	3.35359	0.909962	0.913259	0.920834	0.854896	0.154303	0.508953	0.467397	14.6778	15.0154	0.366771	0.338553	0.294677	0.633229	0.267219	2.59393	4.07536	2.78231	1.56896	9.19823	4.08468	2.78868	1.57255	9.21927	3.34621	1.67548	0.67477	4.10619	2.80336	1.58083	9.26781
yraI	2.9244	0.737984	1.94697	3.97708	1.06165	6.43056	6.10521	0.57971	0.0136451	2.40881	0.555503	1.19809	0.481072	0.613936	0.0526416	7.64045	3.84677	6.48694	3.32951	0.91985	0.923366	0.950691	0.85759	0.137852	0.509608	0.479573	12.5158	12.6865	0.342399	0.393082	0.264519	0.657601	0.251846	2.75227	3.99102	2.65709	1.44886	8.77599	4.00076	2.66357	1.45239	8.7974	3.2954	1.63906	0.658135	4.07725	2.7145	1.48017	8.96562
mtgA	2.87472	0.750872	1.92116	3.88564	1.07702	6.38185	6.10255	0.587983	0.0156014	2.46356	0.549665	1.20352	0.475671	0.625384	0.106132	7.80852	3.90167	6.48041	3.33654	0.914823	0.914823	0.89612	0.796436	0.199604	0.372884	0.4954	12.3166	12.5384	0.321831	0.408421	0.269748	0.678169	0.248556	2.7887	3.90957	2.61275	1.46473	8.67921	3.90957	2.61275	1.46473	8.67921	3.3504	1.63676	0.646904	3.85922	2.5791	1.44586	8.56742
trg	2.93929	0.720263	1.91208	4.09371	1.01626	6.30448	6.24217	0.568038	0.014168	2.41251	0.552607	1.19366	0.476694	0.624035	0.0566225	7.93771	4.05588	6.36129	3.32235	0.902652	0.91217	0.947022	0.837044	0.148158	0.509077	0.473454	14.1537	13.7596	0.357393	0.359929	0.282677	0.642607	0.248719	2.78686	3.96381	2.57855	1.37049	8.50196	3.99005	2.59561	1.37956	8.55823	3.27495	1.62038	0.647105	4.08761	2.65908	1.4133	8.7675
wzxB	2.75686	0.769674	1.88736	3.61323	1.07449	6.28013	5.95689	0.61692	0.01544	2.35234	0.572019	1.1994	0.49218	0.63493	0.0613014	10.3144	5.31611	7.70374	4.05932	0.914708	0.937064	0.940884	0.844354	0.121684	0.497955	0.455074	16.4934	17.5966	0.322124	0.395232	0.282644	0.677876	0.255165	2.71646	3.74899	2.56658	1.46117	8.54019	3.80754	2.60666	1.48399	8.67356	3.24884	1.6565	0.679756	3.81763	2.61357	1.48792	8.69656
waaQ	2.95642	0.70818	1.88088	4.20886	0.989747	6.20223	6.38429	0.557664	0.0153023	2.45415	0.544388	1.19468	0.468867	0.636321	0.134621	8.12457	4.18848	6.44569	3.42109	0.92604	0.927592	0.932998	0.682361	0.157478	0.509452	0.510034	13.8879	13.7145	0.364787	0.411889	0.223325	0.635213	0.254114	2.7277	4.05207	2.57793	1.35655	8.50077	4.05643	2.5807	1.35801	8.50992	3.36727	1.63919	0.64332	4.07166	2.59039	1.3631	8.54187
minC	5.70075	0.705925	3.64008	8.26293	1.88855	11.752	6.2601	0.391592	0.0244758	4.07802	0.541782	2.42602	0.792996	0.663997	0.524158	15.5997	4.39542	14.3132	3.73707	0.658225	0.826768	0.931028	0.024502	0.32505	0.00201243	0.506084	23.3391	21.9614	NaN	NaN	NaN	NaN	0.239742	2.89122	6.48966	4.14382	2.1499	13.3783	7.29387	4.65733	2.41632	15.0362	5.21766	3.104	1.01461	7.8405	5.00637	2.59741	16.1631
oppB	2.94928	0.752662	1.99826	3.94506	1.12127	6.61849	6.02301	0.581897	0.0136795	2.43259	0.555135	1.20421	0.480616	0.601864	0.0817214	9.94765	4.84923	8.49953	4.23221	0.901501	0.895864	0.912743	0.89431	0.136455	0.559677	0.413886	17.7129	18.2136	0.245337	0.424633	0.330031	0.754663	0.244114	2.83944	3.9741	2.69263	1.51089	8.9183	3.9586	2.68213	1.505	8.88352	3.26509	1.61632	0.645096	4.00519	2.71369	1.52271	8.98806
oppF	2.8554	0.745056	1.92248	3.8412	1.05792	6.36299	6.04834	0.592929	0.013196	2.35173	0.56327	1.18529	0.482431	0.615083	0.0448103	11.631	5.93909	9.33418	4.87066	0.937214	0.952081	0.969152	0.836398	0.160012	0.451205	0.428569	20.8385	21.8706	0.270421	0.467337	0.262242	0.729579	0.262154	2.64405	3.94404	2.65543	1.46126	8.78892	3.9849	2.68294	1.4764	8.87996	3.28199	1.65414	0.673264	4.03233	2.71488	1.49397	8.98566
ugpQ	2.97632	0.741003	1.99233	4.035	1.09364	6.57891	6.07551	0.574174	0.0128601	2.45152	0.553659	1.21385	0.485422	0.608017	0.0463883	10.6585	5.21278	8.53034	4.28129	0.909415	0.904801	0.933066	0.759466	0.158603	0.490641	0.440854	18.809	18.8173	0.319838	0.372077	0.308084	0.680162	0.275259	2.51817	4.03261	2.6994	1.48177	8.91373	4.01973	2.69078	1.47704	8.88527	3.31095	1.63938	0.655596	4.09926	2.74402	1.50626	9.06107
pldB	2.8833	0.751057	1.94985	3.85647	1.08565	6.45626	6.02537	0.592597	0.0130036	2.3592	0.555582	1.1701	0.467917	0.599414	0.0471222	11.3809	5.6866	8.9709	4.59713	0.912356	0.913323	0.92828	0.87701	0.141993	0.496069	0.470512	18.6501	18.8328	0.331587	0.379093	0.28932	0.668413	0.256254	2.70492	3.91454	2.64723	1.47395	8.76541	3.91717	2.64901	1.47494	8.77128	3.20513	1.58967	0.635699	3.95799	2.67661	1.49031	8.86269
fic	2.93128	0.753128	1.99347	3.90156	1.1076	6.59049	5.9803	0.588186	0.0131582	2.36119	0.563485	1.18747	0.48261	0.594853	0.128197	11.5247	5.67074	9.42711	4.73655	0.91792	0.924429	0.959963	0.825005	0.111913	0.563763	0.441134	20.1136	20.5876	0.323402	0.375443	0.301155	0.676598	0.240235	2.88529	3.99505	2.71691	1.50955	8.98221	4.01312	2.72919	1.51637	9.02283	3.23263	1.62573	0.660726	4.11319	2.79725	1.55419	9.24783
cynT	2.85746	0.744954	1.92021	3.84533	1.05474	6.35193	6.05353	0.5936	0.0129161	2.33635	0.556779	1.16426	0.467411	0.605213	0.0842295	11.6495	5.94557	9.0338	4.71659	0.925904	0.936779	0.963042	0.817396	0.154344	0.472067	0.456168	20.8602	21.1055	0.337335	0.39615	0.266515	0.662665	0.251507	2.75597	3.91607	2.63159	1.44549	8.70513	3.9457	2.65151	1.45643	8.77099	3.22612	1.60766	0.64542	4.01818	2.70022	1.48318	8.93213
cysH	NaN	NaN	NaN	NaN	NaN	NaN	NaN	NaN	NaN	NaN	NaN	NaN	NaN	NaN	NaN	NaN	NaN	NaN	NaN	NaN	NaN	NaN	NaN	NaN	NaN	NaN	NaN	NaN	NaN	NaN	NaN	NaN	0.225571	3.07286	NaN	NaN	NaN	NaN	NaN	NaN	NaN	NaN	NaN	NaN	NaN	NaN	NaN	NaN	NaN
galK	2.89967	0.763698	1.97816	3.83539	1.12207	6.5651	5.97045	0.593628	0.0145466	2.40735	0.561126	1.20409	0.485002	0.608409	0.102237	10.7548	5.28863	8.72642	4.37731	0.897567	0.908142	0.917831	0.756252	0.16286	0.459467	0.446115	18.4693	18.9971	0.305802	0.382931	0.311267	0.694198	0.256988	2.6972	3.89662	2.65827	1.50785	8.82227	3.92528	2.67783	1.51894	8.88718	3.25884	1.62997	0.656547	3.95173	2.69587	1.52918	8.94707
rsmA	2.84905	0.738778	1.90229	3.86814	1.03911	6.29612	6.10197	0.590967	0.012655	2.41684	0.555505	1.19983	0.48172	0.629127	0.0513747	11.1243	5.71213	8.44625	4.42963	0.914964	0.926343	0.960636	0.835578	0.116092	0.516199	0.460989	20.8008	19.7217	0.311766	0.424484	0.26375	0.688234	0.27555	2.5155	3.87504	2.58734	1.41331	8.56346	3.90572	2.60783	1.4245	8.63127	3.31321	1.64483	0.660383	3.99967	2.67056	1.45877	8.8389
ydfG	2.89888	0.751322	1.95596	3.88898	1.09139	6.4791	6.04267	0.588224	0.0140191	2.42117	0.561586	1.21556	0.491801	0.621588	0.0684612	10.463	5.21512	8.16541	4.15562	0.910048	0.919391	0.934797	0.835152	0.132999	0.527322	0.451232	17.9836	17.5721	0.330174	0.377945	0.29188	0.669826	0.26277	2.63785	3.9294	2.65128	1.47936	8.78235	3.95493	2.66851	1.48897	8.83941	3.30319	1.65838	0.670963	3.99739	2.69716	1.50496	8.93431
sfsA	2.89884	0.75336	1.95675	3.8895	1.09943	6.49036	6.05081	0.589344	0.014408	2.43039	0.558626	1.21045	0.484457	0.619352	0.0941501	10.3384	5.12937	8.35837	4.23359	0.897726	0.907976	0.919805	0.859406	0.147668	0.486727	0.464294	17.3369	17.636	0.333625	0.367101	0.299275	0.666375	0.246709	2.80957	3.89592	2.6298	1.4776	8.7228	3.9237	2.64855	1.48813	8.78499	3.28964	1.6384	0.655734	3.95601	2.67035	1.50038	8.85731
glpG	2.92008	0.735211	1.94286	3.98111	1.0554	6.41583	6.11052	0.579147	0.0129728	2.35006	0.551823	1.15792	0.461498	0.594397	0.0529906	11.2943	5.69194	9.04624	4.6698	0.934387	0.935439	0.963862	0.883694	0.121943	0.550004	0.463909	20.1614	20.1665	0.366348	0.332786	0.300866	0.633652	0.252341	2.74687	4.02549	2.67833	1.45492	8.84455	4.02842	2.68028	1.45599	8.851	3.24204	1.59742	0.636663	4.10857	2.73361	1.48496	9.02711
relA	2.88528	0.75879	1.97418	3.81278	1.10715	6.53761	5.94825	0.596832	0.0130208	2.35749	0.566027	1.19478	0.488341	0.603465	0.0675849	9.99285	4.95253	7.96114	4.03516	0.926419	0.937086	0.957209	0.853745	0.119828	0.554811	0.490281	17.1913	17.3318	0.375207	0.35216	0.272633	0.624793	0.243062	2.85173	3.9556	2.70652	1.51785	8.9628	3.98496	2.7266	1.52912	9.02931	3.25601	1.65015	0.674463	4.04093	2.7649	1.55059	9.15614
pstA	2.84226	0.765021	1.95043	3.73625	1.10533	6.46996	5.94107	0.604038	0.0136239	2.38012	0.567725	1.2065	0.492987	0.617636	0.0456435	10.9694	5.48544	7.98732	4.09773	0.910425	0.928877	0.942264	0.858409	0.13617	0.51481	0.491292	18.7212	18.8882	0.301536	0.404949	0.293515	0.698464	0.264868	2.61695	3.85367	2.64448	1.49865	8.77226	3.90327	2.67852	1.51794	8.88518	3.26861	1.65689	0.677017	3.93966	2.70349	1.53209	8.96801
pstC	2.94673	0.741756	1.96924	3.994	1.08517	6.51229	6.09496	0.577973	0.0144211	2.40676	0.552069	1.18584	0.471736	0.601184	0.086567	10.521	5.21995	8.69073	4.41299	0.919854	0.922371	0.93187	0.85286	0.194839	0.435293	0.443075	18.6947	18.3308	0.311333	0.377412	0.311255	0.688667	0.262738	2.63817	4.0215	2.68748	1.48096	8.88755	4.02852	2.69218	1.48355	8.90307	3.29032	1.62119	0.644918	4.05514	2.70996	1.49335	8.96188
pstS	3.0003	0.744889	2.01563	4.04943	1.11374	6.65738	6.05721	0.572786	0.0136757	2.45657	0.557224	1.21985	0.490058	0.604256	0.0882933	11.0236	5.32763	8.85241	4.38761	0.904087	0.909349	0.929207	0.837268	0.133317	0.534848	0.432609	17.9556	19.0198	0.296541	0.369976	0.333483	0.703459	0.260754	2.65824	4.05011	2.7209	1.50344	8.98679	4.06491	2.73084	1.50893	9.01963	3.32824	1.6527	0.663947	4.12125	2.76869	1.52984	9.14464
ycjV	2.96221	0.734985	1.97017	4.04375	1.06986	6.50235	6.10841	0.573756	0.0133158	2.41404	0.557613	1.20184	0.484548	0.608427	0.0771054	11.5072	5.72752	9.27981	4.71433	0.915972	0.920566	0.957593	0.839504	0.143064	0.502033	0.45846	19.3632	20.1448	0.305856	0.398112	0.296032	0.694144	0.252095	2.74955	4.03176	2.68154	1.45615	8.85013	4.04462	2.69009	1.46079	8.87835	3.29615	1.641	0.661605	4.14977	2.76003	1.49877	9.10917
dsdX	2.93462	0.749677	1.98063	3.93841	1.10184	6.55239	6.03907	0.583336	0.0136356	2.41898	0.558106	1.2057	0.485153	0.607316	0.0926951	11.4367	5.64534	8.80881	4.44505	0.905869	0.907402	0.929139	0.836209	0.15596	0.48396	0.460709	18.3858	18.4632	0.424605	0.445715	0.12968	0.575395	0.26288	2.63674	3.96635	2.67696	1.48922	8.85601	3.97056	2.67981	1.4908	8.86543	3.2729	1.63131	0.656415	4.03084	2.72049	1.51343	9.00001
cycA	2.83599	0.749173	1.90344	3.81037	1.0561	6.30821	6.06371	0.597098	0.0138836	2.38502	0.558954	1.18952	0.47904	0.624219	0.0820168	11.9524	6.12967	8.56694	4.49158	0.922301	0.929336	0.936664	0.82917	0.142789	0.498989	0.478121	20.5715	20.5556	0.305968	0.417753	0.276278	0.694032	0.269527	2.57171	3.87694	2.6021	1.44375	8.62365	3.89589	2.61482	1.45081	8.66581	3.27638	1.63409	0.658074	3.91573	2.62813	1.45819	8.70993
fliR	3.01147	0.749687	2.028	4.05382	1.13624	6.70952	6.05304	0.57123	0.0143531	2.52431	0.555841	1.25155	0.50111	0.615651	0.0526877	10.0926	4.8381	8.74667	4.28057	0.922044	0.913637	0.912959	0.854661	0.127819	0.563097	0.467912	17.237	17.3077	0.294162	0.411404	0.294434	0.705838	0.281822	2.45952	4.11611	2.77189	1.55303	9.17062	4.09219	2.75578	1.544	9.11733	3.4302	1.70069	0.680941	4.09027	2.75449	1.54328	9.11305
upp	2.95603	0.753481	2.00427	3.94538	1.11945	6.62867	6.00239	0.582183	0.0137447	2.45735	0.559519	1.22939	0.4969	0.613296	0.084336	10.7652	5.23429	8.33548	4.15125	0.912537	0.913395	0.932719	0.843445	0.152038	0.505762	0.45818	19.2885	19.1201	0.343954	0.372513	0.283533	0.656046	0.252683	2.74315	4.01379	2.72146	1.52003	9.00062	4.01617	2.72308	1.52093	9.00597	3.33865	1.67029	0.675107	4.07033	2.7598	1.54144	9.12741
greA	2.94354	0.767259	2.02506	3.87517	1.15976	6.72134	5.94169	0.588663	0.0146688	2.5154	0.564107	1.26158	0.511385	0.622306	0.06246	11.5552	5.56756	8.92245	4.39251	0.885541	0.89518	0.902121	0.824869	0.152339	0.489727	0.422621	18.1295	18.9944	0.207579	0.436484	0.355937	0.792421	0.267831	2.588	3.92273	2.69872	1.54557	8.95726	3.94903	2.71681	1.55593	9.0173	3.37464	1.69252	0.68607	3.96808	2.72991	1.56343	9.06079
aroG	2.97193	0.757584	2.02052	3.95919	1.13937	6.69215	5.99275	0.580709	0.0139033	2.46759	0.560994	1.23345	0.497826	0.609814	0.0872007	10.6537	5.13303	8.35921	4.10186	0.900335	0.899426	0.90388	0.778779	0.164864	0.490751	0.467241	18.3462	17.2486	0.303309	0.386885	0.309806	0.696691	0.259614	2.66991	4.00138	2.72041	1.53404	9.01027	3.99886	2.7187	1.53307	9.0046	3.32026	1.65967	0.669848	4.01123	2.72711	1.53781	9.03244
wzzE	3.20387	0.665039	1.93986	4.84959	0.955997	6.34762	6.66793	0.505625	0.013846	2.57697	0.538008	1.2453	0.487069	0.641458	0.167141	7.48609	3.7767	5.21729	2.68703	0.92781	0.938017	0.966909	0.854982	0.133946	0.570678	0.568199	13.0464	13.2029	0.551226	0.255821	0.192953	0.448774	0.178122	3.89142	4.39661	2.66203	1.3119	8.71073	4.42783	2.68093	1.32121	8.77257	3.56143	1.72103	0.673141	4.5174	2.73516	1.34794	8.95003
tatB	3.7613	0.790318	2.64885	4.76341	1.52993	8.62287	5.71879	0.520723	0.0201783	2.97593	0.569942	1.58026	0.624748	0.59423	0.209726	26.3223	9.48046	12.7463	4.76403	0.801807	0.864894	0.939913	0.827398	0.118209	0.506999	0.176735	45.4872	41.4677	NaN	NaN	NaN	NaN	0.266589	2.60006	4.72989	3.33097	1.92391	10.8434	4.9413	3.47986	2.00991	11.3281	3.90955	2.07603	0.820746	5.20505	3.66559	2.11718	11.9327
yjiL	3.01196	0.747925	2.03011	4.04604	1.12357	6.70224	6.02904	0.573483	0.0140068	2.45349	0.555324	1.21907	0.487158	0.599142	0.0897044	11.4157	5.49913	8.69105	4.28535	0.90342	0.909602	0.931021	0.861664	0.164697	0.47115	0.43879	17.8957	19.421	0.294278	0.355982	0.349739	0.705722	0.270639	2.56115	4.06397	2.73918	1.51601	9.04318	4.08143	2.75094	1.52252	9.08201	3.32466	1.65192	0.660134	4.14247	2.79209	1.54529	9.21785
rcdA	2.97611	0.738752	1.9844	4.05078	1.08821	6.55099	6.09959	0.573156	0.0129879	2.42066	0.550201	1.19014	0.471425	0.598981	0.0890547	10.5368	5.18789	9.03495	4.55461	0.928184	0.924117	0.937338	0.853014	0.176471	0.467222	0.477146	18.538	17.8855	0.33699	0.375217	0.287793	0.66301	0.343133	2.02006	4.08512	2.72386	1.49371	8.99213	4.07362	2.71619	1.48951	8.96682	3.31333	1.62903	0.645275	4.11112	2.74119	1.50322	9.04937
ycbV	2.73553	0.751849	1.84416	3.65429	1.02207	6.12414	6.04403	0.613922	0.0137637	2.31641	0.566991	1.17168	0.478607	0.634744	0.0661552	10.8158	5.71524	7.76323	4.19963	0.909147	0.922757	0.960011	0.818716	0.126441	0.468582	0.475045	19.2694	18.6012	0.361025	0.383306	0.255669	0.638975	0.255025	2.71796	3.70567	2.49818	1.38453	8.29603	3.7408	2.52186	1.39766	8.37466	3.16765	1.60226	0.654487	3.83865	2.58783	1.43422	8.59373
croE	3.01195	0.743351	2.02431	4.06511	1.11538	6.67899	6.05646	0.572301	0.0133364	2.48406	0.554328	1.23373	0.492999	0.608434	0.068608	11.247	5.41281	8.5064	4.20284	0.905535	0.905535	0.939267	0.864306	0.125957	0.577974	0.445264	19.0466	18.5724	0.30648	0.365098	0.328422	0.69352	0.304108	2.27928	4.06992	2.73537	1.50716	9.02503	4.06992	2.73537	1.50716	9.02503	3.35661	1.66709	0.666168	4.1662	2.80007	1.54281	9.23853
rutG	2.93032	0.747424	1.9724	3.94306	1.0946	6.52399	6.05327	0.58327	0.0135758	2.40893	0.557477	1.19796	0.481201	0.605976	0.0588503	10.7189	5.30552	8.588	4.33827	0.920192	0.928136	0.938037	0.824309	0.163998	0.489592	0.468198	18.6232	18.2903	0.320148	0.374279	0.305573	0.679852	0.315858	2.19449	4.00005	2.69243	1.49419	8.9056	4.02214	2.7073	1.50244	8.95477	3.30648	1.6443	0.660493	4.04984	2.72594	1.51279	9.01644
deaD	2.96784	0.736525	1.97632	4.04483	1.07712	6.52133	6.10406	0.573022	0.0129974	2.42663	0.55042	1.19553	0.474491	0.604206	0.0501187	9.71384	4.79616	7.75168	3.91769	0.916139	0.916139	0.947174	0.843751	0.176473	0.472591	0.462583	16.4758	16.2013	0.363791	0.352191	0.284018	0.636209	0.252105	2.74944	4.03989	2.69022	1.4662	8.877	4.03989	2.69022	1.4662	8.877	3.30318	1.62738	0.64589	4.12774	2.74871	1.49808	9.07003
guaA	2.9963	0.744019	2.01153	4.05137	1.11008	6.64245	6.05823	0.572979	0.0133062	2.44542	0.555689	1.21588	0.486606	0.603006	0.0792974	10.7987	5.25803	8.47867	4.20566	0.906097	0.905248	0.928209	0.733243	0.19034	0.432328	0.462666	17.2815	17.4979	0.320002	0.33629	0.343707	0.679998	0.266738	2.59861	4.05035	2.71915	1.50059	8.97915	4.04797	2.71755	1.49971	8.97386	3.30374	1.64263	0.657399	4.11291	2.76115	1.52377	9.11783
dauA	3.01057	0.746644	2.0214	4.0678	1.12358	6.68163	6.06872	0.571844	0.0145309	2.49114	0.559693	1.24062	0.500395	0.61359	0.115058	9.4349	4.53725	7.98419	3.93486	0.909086	0.911236	0.921794	0.822372	0.163359	0.528754	0.457097	15.904	15.8123	0.375159	0.294242	0.330599	0.624841	0.253441	2.73495	4.07807	2.73816	1.52198	9.05084	4.08415	2.74224	1.52425	9.06434	3.3795	1.68303	0.67884	4.11415	2.76239	1.53545	9.13092
gntU	3.0065	0.758431	2.04778	3.99412	1.1537	6.77202	5.97959	0.57801	0.0146057	2.45562	0.556967	1.22046	0.489536	0.595305	0.0980506	10.8479	5.16178	8.31575	4.05162	0.91625	0.916934	0.925522	0.790309	0.180084	0.470594	0.468427	18.2575	18.2966	0.393699	0.299377	0.306923	0.606301	0.251074	2.76073	4.09284	2.78771	1.57057	9.21896	4.09478	2.78903	1.57131	9.22333	3.34449	1.66223	0.666736	4.11923	2.80568	1.58069	9.27839
matP	3.08421	0.736088	2.04575	4.22997	1.12167	6.74896	6.13636	0.557364	0.0143102	2.35509	0.556834	1.15692	0.459587	0.564094	0.0921761	10.3415	4.88884	8.11003	3.94705	0.912192	0.768178	0.844513	0.4914	0.325958	0.276879	0.389831	17.6819	15.836	0.284486	0.349502	0.366012	0.715514	0.247404	2.80168	4.18684	2.77712	1.52267	9.16176	3.78908	2.51329	1.37802	8.29137	2.89332	1.42132	0.564621	3.99496	2.64985	1.45289	8.74189
hns	2.83282	0.750732	1.90532	3.78979	1.05378	6.30231	6.04794	0.601027	0.0141241	2.25776	0.568751	1.15058	0.464217	0.615994	0.0719941	11.4466	5.92986	8.21157	4.36734	0.906536	0.937748	0.96225	0.752941	0.157697	0.45497	0.467477	18.8487	20.4154	0.292413	0.430423	0.277165	0.707587	NaN	NaN	3.83053	2.57636	1.42492	8.52194	3.9143	2.6327	1.45608	8.70832	3.1197	1.58983	0.64144	3.98135	2.6778	1.48102	8.85748
ynfA	2.93843	0.724505	1.92092	4.08236	1.0343	6.34513	6.22975	0.569942	0.0140902	2.43507	0.563374	1.22598	0.497273	0.637864	0.088849	7.55562	3.81785	6.39908	3.3214	0.908765	0.910373	0.944015	0.690253	0.192444	0.417236	0.471792	12.7734	13.0976	0.331054	0.372064	0.296882	0.668946	0.267565	2.59057	3.97947	2.60147	1.40073	8.59311	3.98391	2.60437	1.40229	8.6027	3.30145	1.66218	0.6742	4.07791	2.66582	1.43538	8.80566
ygdD	2.88485	0.76643	1.98111	3.78833	1.12417	6.56805	5.93548	0.598934	0.0145366	2.36159	0.562447	1.18378	0.478633	0.59561	0.0568369	10.2453	5.04506	8.35587	4.20826	0.904159	0.898323	0.924375	0.876283	0.169582	0.469341	0.465919	17.0469	17.4728	0.294624	0.382734	0.322642	0.705376	0.259253	2.67363	3.89445	2.67443	1.5176	8.86666	3.87873	2.66363	1.51147	8.83087	3.1752	1.59161	0.64353	3.94941	2.71217	1.53901	8.99178
pdxK	2.98032	0.762262	2.04291	3.93264	1.15417	6.7565	5.93772	0.583881	0.013975	2.41574	0.559521	1.20493	0.485336	0.588144	0.0628772	10.4425	4.99713	8.18451	4.004	0.932834	0.928465	0.938841	0.816239	0.160096	0.48919	0.462802	17.3143	18.5642	0.325083	0.37679	0.298127	0.674917	0.248509	2.78923	4.1041	2.81323	1.58937	9.30416	4.09169	2.80473	1.58456	9.27603	3.31659	1.65426	0.66632	4.12122	2.82497	1.596	9.34298
dksA	NaN	NaN	NaN	NaN	NaN	NaN	NaN	NaN	NaN	NaN	NaN	NaN	NaN	NaN	NaN	NaN	NaN	NaN	NaN	NaN	NaN	NaN	NaN	NaN	NaN	NaN	NaN	NaN	NaN	NaN	NaN	NaN	NaN	NaN	NaN	NaN	NaN	NaN	NaN	NaN	NaN	NaN	NaN	NaN	NaN	NaN	NaN	NaN	NaN
cysG	NaN	NaN	NaN	NaN	NaN	NaN	NaN	NaN	NaN	NaN	NaN	NaN	NaN	NaN	NaN	NaN	NaN	NaN	NaN	NaN	NaN	NaN	NaN	NaN	NaN	NaN	NaN	NaN	NaN	NaN	NaN	NaN	NaN	NaN	NaN	NaN	NaN	NaN	NaN	NaN	NaN	NaN	NaN	NaN	NaN	NaN	NaN	NaN	NaN
tusC	3.08684	0.70266	1.97083	4.41074	1.02818	6.47692	6.35324	0.540974	0.0133267	2.59252	0.56159	1.29851	0.527084	0.657315	0.0489449	7.41588	3.68112	7.06742	3.57724	0.908748	0.888183	0.942589	0.743818	0.153753	0.557771	0.422411	13.7262	12.1381	0.314521	0.397902	0.287577	0.685479	0.234093	2.96099	4.18041	2.66903	1.39243	8.7715	4.12124	2.63126	1.37272	8.64735	3.46127	1.73364	0.703711	4.27962	2.73238	1.42548	8.97968
zapB	3.0979	0.751284	2.09374	4.15843	1.17216	6.91484	6.02319	0.562523	0.014936	2.53972	0.552225	1.25205	0.498457	0.59776	0.086057	10.2271	4.73276	8.05475	3.82811	0.879666	0.898884	0.908385	0.74787	0.152367	0.506449	0.442974	17.1424	18.0781	0.284137	0.351099	0.364764	0.715863	0.267885	2.58748	4.11167	2.77891	1.55574	9.17768	4.1668	2.81617	1.5766	9.30075	3.41603	1.68406	0.670445	4.19433	2.83478	1.58702	9.3622
epmB	3.01488	0.741541	2.01084	4.09817	1.10844	6.64069	6.10324	0.568422	0.0145097	2.45262	0.552152	1.2069	0.480582	0.600614	0.0846232	9.96063	4.83259	8.15308	4.05095	0.913011	0.906387	0.919192	0.857598	0.171006	0.481715	0.453838	15.6657	16.6506	0.278023	0.396829	0.325148	0.721977	0.254863	2.71969	4.09504	2.73128	1.50556	9.0199	4.07628	2.71877	1.49866	8.97858	3.31608	1.6318	0.649774	4.11262	2.74301	1.51203	9.05862
nudB	3.1578	0.744729	2.11915	4.28234	1.18126	6.9856	6.06611	0.550586	0.01406	2.54797	0.550567	1.25403	0.496236	0.590277	0.0918335	8.9947	4.11152	6.77131	3.17121	0.91401	0.910087	0.903138	0.822444	0.162483	0.523572	0.485531	14.9704	14.9051	0.302128	0.388507	0.309365	0.697872	0.190687	3.635	4.29214	2.88038	1.60558	9.49495	4.28049	2.87256	1.60122	9.46917	3.45385	1.69987	0.672661	4.25992	2.85876	1.59353	9.42367
pabA	NaN	NaN	NaN	NaN	NaN	NaN	NaN	NaN	NaN	NaN	NaN	NaN	NaN	NaN	NaN	NaN	NaN	NaN	NaN	NaN	NaN	NaN	NaN	NaN	NaN	NaN	NaN	NaN	NaN	NaN	NaN	NaN	NaN	NaN	NaN	NaN	NaN	NaN	NaN	NaN	NaN	NaN	NaN	NaN	NaN	NaN	NaN	NaN	NaN
wecC	2.65951	0.796198	1.90009	3.3662	1.11726	6.36442	5.74273	0.648105	0.0135313	2.11	0.593715	1.11384	0.473691	0.584857	0.096569	10.1326	5.21621	6.82835	3.57968	0.906265	0.951833	0.971101	0.630021	0.173846	0.399609	0.514096	15.3062	18.0944	0.416523	0.29306	0.290417	0.583477	0.18013	3.84803	3.5955	2.56881	1.51047	8.60431	3.71087	2.65124	1.55894	8.88042	2.94413	1.55416	0.660952	3.76077	2.68689	1.5799	8.99982
nlpC	3.02105	0.754191	2.04006	4.05364	1.14857	6.75142	6.03979	0.572184	0.015294	2.49805	0.553171	1.23266	0.489896	0.604297	0.114084	8.74226	4.17426	7.36207	3.57824	0.890352	0.887623	0.882008	0.771459	0.124533	0.589435	0.454529	14.5108	14.6874	0.26382	0.425491	0.310689	0.73618	0.249647	2.77651	4.03947	2.72779	1.53576	9.02738	4.03184	2.72264	1.53286	9.01033	3.33385	1.64508	0.653807	4.01618	2.71206	1.52691	8.97533
cpsG	2.99701	0.765369	2.05928	3.93787	1.16717	6.80841	5.92311	0.583752	0.0148028	2.44638	0.560797	1.22613	0.495029	0.594001	0.0548744	9.30501	4.40757	7.64579	3.70659	0.890251	0.898768	0.920639	0.810926	0.150167	0.520889	0.456698	15.3802	15.8797	0.307492	0.336969	0.355539	0.692508	0.257379	2.6931	4.00706	2.75329	1.56052	9.10297	4.03078	2.76959	1.56976	9.15686	3.29022	1.64906	0.665781	4.09236	2.8119	1.59374	9.29674
cysI	NaN	NaN	NaN	NaN	NaN	NaN	NaN	NaN	NaN	NaN	NaN	NaN	NaN	NaN	NaN	NaN	NaN	NaN	NaN	NaN	NaN	NaN	NaN	NaN	NaN	NaN	NaN	NaN	NaN	NaN	NaN	NaN	NaN	NaN	NaN	NaN	NaN	NaN	NaN	NaN	NaN	NaN	NaN	NaN	NaN	NaN	NaN	NaN	NaN
mtn	3.06146	0.73851	2.03953	4.18949	1.11628	6.72498	6.10758	0.565783	0.0131187	2.56637	0.568531	1.30825	0.534482	0.63883	0.0604556	10.5901	5.08624	8.23761	4.04148	0.925392	0.918483	0.952374	0.746415	0.137456	0.518846	0.406555	18.1708	17.6243	0.186581	0.409975	0.403445	0.813419	NaN	NaN	4.19415	2.79413	1.52929	9.21311	4.17412	2.78078	1.52198	9.1691	3.49908	1.78371	0.728733	4.27333	2.84688	1.55816	9.38704
uup	2.95565	0.745068	1.97877	3.99451	1.09407	6.54352	6.0816	0.577812	0.0147235	2.40402	0.555418	1.19269	0.476968	0.602697	0.0880482	8.4687	4.14432	6.76163	3.40698	0.917058	0.917058	0.927212	0.826412	0.14586	0.539879	0.485139	14.5081	14.7432	0.339056	0.365346	0.295598	0.660944	0.259866	2.66733	4.02587	2.69527	1.49023	8.91288	4.02587	2.69527	1.49023	8.91288	3.2745	1.62455	0.649675	4.0543	2.71431	1.50075	8.97583
tolQ	2.5707	0.835355	1.90571	3.10382	1.16376	6.42118	5.5616	0.682974	0.0136353	2.14956	0.615039	1.15047	0.497519	0.604618	0.054361	11.9689	6.25293	8.77213	4.61472	0.703918	0.640387	0.747234	0.495142	0.302469	0.22123	0.264485	14.3032	14.8618	0.0737462	0.373054	0.5532	0.926254	0.253748	2.73164	3.02062	2.23924	1.36744	7.54501	2.89049	2.14277	1.30853	7.21996	2.41697	1.29359	0.559409	3.11268	2.30749	1.40912	7.77498
tolR	2.52784	0.837468	1.87669	3.0416	1.1484	6.33673	5.56963	0.690023	0.0146081	2.13052	0.626407	1.15627	0.509501	0.616784	0.0753374	11.6745	6.16229	8.24425	4.4233	0.680084	0.600757	0.733362	0.575306	0.285207	0.247126	0.254264	13.8289	14.1638	0.0208861	0.347981	0.631133	0.979114	0.216763	3.19771	2.9216	2.16901	1.32729	7.32378	2.76529	2.05297	1.25628	6.93195	2.33065	1.26488	0.55736	3.03151	2.25061	1.37722	7.5993
rsgA	2.99677	0.750001	2.01598	4.03199	1.12481	6.66565	6.05639	0.574125	0.0152224	2.47037	0.555657	1.22731	0.491599	0.608044	0.0937323	8.14314	3.89825	6.88618	3.38473	0.909749	0.911401	0.913326	0.841149	0.157991	0.511106	0.464493	13.0236	13.6872	0.323137	0.36658	0.310283	0.676863	0.269217	2.57467	4.06124	2.73207	1.52435	9.03335	4.0659	2.7352	1.5261	9.0437	3.35171	1.66516	0.666983	4.07132	2.73886	1.52814	9.05577
yjjQ	2.92616	0.735165	1.94711	3.99287	1.05938	6.43316	6.11524	0.578639	0.0130409	2.37757	0.55525	1.1803	0.472557	0.604765	0.0594436	10.8543	5.45904	8.88821	4.57483	0.91983	0.920944	0.943006	0.841896	0.155505	0.485983	0.427259	17.8456	17.5054	0.318987	0.383073	0.29794	0.681013	0.253273	2.73676	3.99336	2.65724	1.44575	8.7794	3.99645	2.6593	1.44687	8.78619	3.24721	1.61201	0.645402	4.05803	2.70027	1.46916	8.92158
qmcA	3.03375	0.733525	2.00195	4.16505	1.08772	6.60256	6.15587	0.562329	0.0148142	2.48194	0.551764	1.22383	0.487571	0.610807	0.102958	8.10801	3.93335	6.55432	3.25947	0.892599	0.897347	0.912893	0.791358	0.172169	0.480733	0.458528	13.6466	13.345	0.331	0.306619	0.362381	0.669	0.245814	2.81981	4.06277	2.681	1.45667	8.8421	4.07617	2.68984	1.46147	8.87125	3.33475	1.64435	0.655104	4.12033	2.71898	1.4773	8.96736
yjfF	2.91253	0.740643	1.9519	3.94321	1.0691	6.45156	6.07037	0.58332	0.0127435	2.35726	0.54911	1.16056	0.459137	0.595156	0.0694652	9.57149	4.80118	7.85988	4.02557	0.922452	0.92792	0.957986	0.835783	0.181086	0.433103	0.494961	16.0319	15.8771	0.360104	0.424514	0.215382	0.639896	0.265961	2.6062	3.98199	2.66863	1.46167	8.82053	3.99712	2.67876	1.46722	8.85403	3.23507	1.59274	0.630113	4.08129	2.73518	1.49812	9.04048
ygeN	2.95862	0.732537	1.95047	4.06438	1.05842	6.44089	6.16787	0.570333	0.0148445	2.42106	0.5502	1.19011	0.471823	0.610452	0.0992645	8.15527	4.07386	6.59929	3.36913	0.908201	0.903932	0.931373	0.760933	0.194174	0.435148	0.47426	13.7905	14.21	0.352321	0.365482	0.282197	0.647679	0.275245	2.51829	4.00525	2.64045	1.43284	8.71939	3.99341	2.63265	1.42861	8.69362	3.26783	1.60635	0.636845	4.0701	2.68321	1.45604	8.86057
ybgI	2.97182	0.741294	1.98361	4.03197	1.09033	6.55239	6.0985	0.573963	0.0146425	2.42239	0.556723	1.20715	0.484578	0.608118	0.0825572	8.39944	4.12736	7.07492	3.5647	0.91895	0.915951	0.933288	0.848095	0.163431	0.510741	0.475299	14.3239	14.7468	0.318063	0.348778	0.333159	0.681937	0.254108	2.72777	4.0532	2.7054	1.48707	8.93668	4.04479	2.69978	1.48399	8.91812	3.29699	1.64299	0.659534	4.09368	2.73242	1.50193	9.02593
deoR	3.0823	0.724448	2.01055	4.30786	1.0884	6.63688	6.244	0.549005	0.0148114	2.53547	0.556769	1.26343	0.50587	0.630222	0.143797	7.41024	3.58259	6.22499	3.07542	0.889677	0.894109	0.906951	0.739433	0.193293	0.440367	0.49559	11.8942	11.903	0.36066	0.362833	0.276507	0.63934	0.292209	2.3721	4.11944	2.68706	1.45463	8.87009	4.13211	2.69533	1.45911	8.89738	3.39904	1.69375	0.678167	4.16906	2.71943	1.47215	8.97693
ada	3.01431	0.76515	2.0555	3.99539	1.17504	6.81201	5.98189	0.575991	0.0161312	2.48707	0.559178	1.23821	0.497553	0.602777	0.0997606	8.99247	4.2323	7.20227	3.46952	0.906945	0.901222	0.887857	0.756676	0.258205	0.26748	0.459104	14.7944	15.2308	0.29145	0.379474	0.329076	0.70855	0.260623	2.65958	4.07708	2.78023	1.58934	9.21377	4.06094	2.76922	1.58304	9.17729	3.35063	1.66814	0.670314	4.02349	2.74368	1.56845	9.09266
dsdC	2.98334	0.729668	1.95462	4.1212	1.05739	6.45211	6.20419	0.565294	0.0156839	2.44782	0.552664	1.20749	0.481086	0.616925	0.0873343	7.90973	3.92947	6.29195	3.21836	0.895502	0.900349	0.913882	0.820772	0.14894	0.549693	0.451919	13.0181	13.5619	0.344538	0.352384	0.303078	0.655462	0.247118	2.80492	4.00331	2.62289	1.4189	8.65803	4.01679	2.63172	1.42368	8.68717	3.29577	1.62577	0.647738	4.05464	2.65652	1.4371	8.76904
cra	2.93434	0.742051	1.96327	3.97478	1.08	6.48793	6.07599	0.580102	0.0129298	2.35736	0.553307	1.16914	0.465201	0.594821	0.0464064	8.68255	4.32045	6.98879	3.55518	0.912802	0.914918	0.938315	0.815455	0.145773	0.546857	0.506251	14.6353	14.7697	0.356803	0.369094	0.274103	0.643197	NaN	NaN	3.98506	2.66628	1.46673	8.81112	3.99092	2.6702	1.46888	8.82406	3.20618	1.59012	0.632707	4.05616	2.71385	1.49289	8.96833
adiY	2.98478	0.763644	2.0473	3.93999	1.16288	6.77638	5.93879	0.583127	0.0139667	2.4412	0.560917	1.22295	0.49331	0.596989	0.0913539	9.46309	4.50998	7.60038	3.69134	0.911176	0.914808	0.928399	0.876785	0.136482	0.539515	0.481478	15.0397	15.0853	0.333183	0.375296	0.291522	0.666817	0.250938	2.76223	4.049	2.77726	1.5775	9.1925	4.05921	2.78426	1.58148	9.21567	3.31995	1.66317	0.670886	4.09763	2.81061	1.59645	9.3029
ihfA	2.18638	0.849316	1.61417	2.59406	0.993595	5.50157	5.62632	0.758641	0.0169931	1.83285	0.634171	1.02527	0.461557	0.630855	0.147193	18.0452	10.6479	10.7922	6.49421	0.895219	0.947234	0.978829	0.815927	0.0076715	0.629105	0.339048	27.6896	22.5393	NaN	NaN	NaN	NaN	NaN	NaN	2.93331	2.16562	1.33304	7.38107	3.04099	2.24512	1.38197	7.65204	2.54928	1.42603	0.641971	3.10833	2.29483	1.41257	7.82147
appY	3.01131	0.751478	2.03426	4.02808	1.13203	6.71486	6.01444	0.573553	0.0145345	2.45593	0.557685	1.22342	0.490925	0.599273	0.0689444	9.21324	4.41949	7.50593	3.6881	0.908145	0.904726	0.92812	0.847233	0.159087	0.504164	0.473349	15.2457	15.9135	0.307862	0.385981	0.306157	0.692138	0.25681	2.69907	4.07642	2.75379	1.53244	9.08993	4.06678	2.74727	1.52881	9.06841	3.31673	1.65223	0.662994	4.13326	2.79218	1.5538	9.21666
cyoC	2.52532	0.726334	1.63734	3.49602	0.874463	5.44994	6.2832	0.632397	0.0133202	2.17455	0.571416	1.10765	0.456417	0.675735	0.037861	9.18932	5.4414	6.30849	3.83545	0.923563	0.938302	0.97136	0.819868	0.0944384	0.520663	0.520703	16.1366	15.8202	0.49953	0.295685	0.204785	0.50047	0.236842	2.92662	3.45526	2.24029	1.19648	7.45687	3.49074	2.26329	1.20877	7.53344	3.00588	1.53111	0.630904	3.57165	2.31575	1.23679	7.70805
sucA	3.27689	0.705765	2.08991	4.71524	1.10831	6.88027	6.37905	0.513819	0.0149729	2.86663	0.538106	1.38709	0.538725	0.663151	0.128514	6.80131	3.15196	47.1092	22.0111	0.882438	0.86287	0.884781	0.727186	0.203475	0.437466	0.509298	10.904	11.1205	0.230163	0.383056	0.386781	0.769837	0.272355	2.54502	4.35759	2.77915	1.47382	9.14935	4.29888	2.74171	1.45397	9.02609	3.76068	1.8197	0.706743	4.36467	2.78367	1.47622	9.16422
crp	2.96484	0.712546	1.90878	4.18193	1.00523	6.28239	6.28903	0.561652	0.0125825	2.46407	0.544125	1.20051	0.472484	0.628343	0.0532994	10.7179	5.46262	8.73014	4.55396	0.938971	0.942634	0.959465	0.69556	0.140832	0.49878	0.526069	18.9969	16.9489	0.529737	0.272062	0.1982	0.470263	0.187914	3.68864	4.10019	2.63973	1.39017	8.68816	4.11062	2.64644	1.3937	8.71025	3.41632	1.66445	0.655078	4.15886	2.67749	1.41006	8.81247
yafC	3.00116	0.735074	1.98466	4.10706	1.07894	6.54612	6.14176	0.566488	0.0146606	2.45187	0.548013	1.20133	0.475262	0.604629	0.112344	8.20846	4.01809	6.52157	3.27772	0.899591	0.902649	0.922478	0.832132	0.169401	0.474343	0.468982	14.2181	13.6812	0.308278	0.37603	0.315692	0.691722	0.231011	3.0005	4.03866	2.67075	1.45193	8.80912	4.04723	2.67642	1.45501	8.82781	3.30648	1.62007	0.640917	4.10324	2.71346	1.47514	8.94998
cyoB	2.56476	0.729505	1.67323	3.53724	0.899842	5.5674	6.2457	0.62742	0.0128411	2.22235	0.561125	1.1146	0.450198	0.664573	0.0448193	9.35546	5.43672	6.63645	3.94234	0.928994	0.948102	0.970026	0.797148	0.073248	0.574783	0.526587	15.546	15.8167	0.44764	0.330965	0.221395	0.55236	0.206056	3.36388	3.52246	2.29802	1.23585	7.6463	3.56942	2.32866	1.25233	7.74826	3.09288	1.55122	0.626549	3.62408	2.36432	1.2715	7.8669
sucC	2.61687	0.706109	1.65479	3.72298	0.859158	5.4816	6.41789	0.606812	0.0133583	2.17466	0.54664	1.06353	0.417723	0.642452	0.145302	8.99286	5.3484	7.98871	4.8422	0.950453	0.965648	0.982513	0.663571	0.132268	0.454164	0.540884	16.3879	15.5564	0.535836	0.304706	0.159458	0.464164	0.157631	4.39728	3.64789	2.30676	1.19766	7.64129	3.68651	2.33119	1.21034	7.72219	3.06355	1.49824	0.588467	3.72986	2.3586	1.22457	7.81299
fis	3.01515	0.741605	2.02727	4.08202	1.11501	6.69291	6.04941	0.569739	0.0124407	2.53468	0.554683	1.25814	0.50508	0.619108	0.0875318	9.94734	4.77163	8.52139	4.19139	0.911271	0.917189	0.947565	0.839749	0.157317	0.470279	0.474255	17.953	18.1046	0.331944	0.380998	0.287058	0.668056	0.278476	2.48907	4.09047	2.75027	1.51267	9.07987	4.10728	2.76157	1.51888	9.11719	3.45279	1.71385	0.688028	4.19468	2.82033	1.5512	9.31119
purR	2.8817	0.743032	1.93515	3.88636	1.06242	6.39799	6.06918	0.589816	0.0132573	2.32998	0.554355	1.15313	0.460725	0.594825	0.0718306	11.6906	5.92014	9.15028	4.73295	0.935122	0.943369	0.972825	0.887194	0.139037	0.525164	0.488133	20.2895	19.9603	0.385842	0.34785	0.266308	0.614158	0.233091	2.97372	3.97459	2.66907	1.46535	8.82446	3.99738	2.68437	1.47375	8.87505	3.23206	1.59957	0.6391	4.07984	2.73974	1.50415	9.05812
fdrA	2.8921	0.742004	1.93796	3.90857	1.06098	6.40573	6.06767	0.587576	0.0128542	2.3848	0.560645	1.19553	0.483993	0.614781	0.103925	11.2168	5.67848	8.73435	4.51	0.927883	0.935577	0.969089	0.834944	0.147636	0.463679	0.462881	20.0086	20.0779	0.340365	0.388333	0.271302	0.659635	0.245401	2.82455	3.96898	2.65957	1.45604	8.79092	3.99021	2.67379	1.46383	8.83792	3.29028	1.64946	0.667761	4.08398	2.73662	1.49823	9.04562
nuoB	2.89495	0.742998	1.94033	3.90999	1.06688	6.41329	6.07383	0.587221	0.0130535	2.42459	0.556492	1.20615	0.484086	0.621649	0.123223	10.4621	5.28706	8.02246	4.12664	0.924461	0.934234	0.956727	0.894012	0.12184	0.521437	0.470451	17.6372	18.3419	0.349272	0.382003	0.268726	0.650728	0.23697	2.92504	3.96347	2.65651	1.46066	8.78043	3.99041	2.67456	1.47059	8.84011	3.34206	1.66256	0.667267	4.05311	2.71659	1.4937	8.97902
mdh	2.7588	0.686706	1.70623	4.04689	0.870793	5.63323	6.57621	0.573929	0.0134651	2.29763	0.536254	1.10497	0.425703	0.646596	0.0654086	10.622	6.08238	7.97748	4.66268	0.929204	0.932255	0.95127	0.82367	0.12717	0.535432	0.515183	18.3484	17.8702	0.470881	0.292468	0.236651	0.529119	NaN	NaN	3.78951	2.34369	1.19613	7.73785	3.79753	2.34865	1.19866	7.75423	3.16272	1.52102	0.585988	3.84792	2.37981	1.21456	7.8571
zwf	2.82221	0.726526	1.83831	3.9165	0.992269	6.08379	6.25055	0.586751	0.0138536	2.43758	0.547849	1.19415	0.470875	0.650468	0.0726136	11.015	5.82382	7.90075	4.26752	0.904893	0.924993	0.940768	0.89406	0.122388	0.487484	0.516436	19.8844	18.095	0.415433	0.351527	0.23304	0.584567	0.21714	3.19217	3.81183	2.48293	1.34021	8.2171	3.86531	2.51776	1.35902	8.33239	3.33852	1.63552	0.644913	3.9078	2.54544	1.37396	8.424
hprS	2.99011	0.724607	1.96575	4.13731	1.05444	6.47793	6.17962	0.566009	0.0126524	2.44784	0.548484	1.20414	0.477976	0.611986	0.111533	11.3197	5.62042	9.47181	4.81643	0.935631	0.938257	0.961817	0.851619	0.160676	0.480146	0.483371	21.5952	21.049	0.378923	0.381546	0.23953	0.621077	0.234542	2.95532	4.12558	2.71222	1.45485	8.93786	4.1331	2.71716	1.4575	8.95414	3.38353	1.66443	0.660684	4.20115	2.7619	1.4815	9.10157
gpmM	2.91667	0.74762	1.96991	3.91154	1.08705	6.511	6.0239	0.587442	0.0129957	2.38361	0.559559	1.19241	0.481832	0.603755	0.0697235	11.5448	5.74828	9.19547	4.68901	0.917233	0.931575	0.960284	0.8363	0.148612	0.486837	0.456858	20.6007	21.0531	0.329678	0.350044	0.320278	0.670322	0.25202	2.75037	3.97325	2.68352	1.48084	8.86966	4.01295	2.71033	1.49564	8.95828	3.27953	1.6406	0.662937	4.0936	2.7648	1.5257	9.13833
pgi	2.84596	0.741158	1.90395	3.84964	1.04179	6.29889	6.08249	0.592674	0.012799	2.32398	0.556947	1.1594	0.465353	0.607474	0.04986	10.6982	5.5003	8.8315	4.62672	0.922821	0.931313	0.968587	0.87635	0.140984	0.497175	0.468884	19.9868	19.4485	0.361693	0.38592	0.252387	0.638307	0.244427	2.83581	3.89197	2.60373	1.42469	8.61401	3.91495	2.61911	1.4331	8.66487	3.19691	1.59489	0.640147	4.01741	2.68766	1.47061	8.89165
nuoM	2.8288	0.750929	1.90786	3.78668	1.05973	6.32185	6.03312	0.600563	0.0127343	2.38208	0.562567	1.19962	0.485532	0.626004	0.0728265	11.8092	6.07072	8.29993	4.35266	0.907051	0.919103	0.953748	0.874299	0.0953529	0.565946	0.507095	19.942	20.8734	0.370087	0.386641	0.243271	0.629912	0.215593	3.21508	3.82645	2.58072	1.43347	8.55142	3.85855	2.60237	1.44549	8.62316	3.24922	1.63632	0.662278	3.95233	2.66562	1.48063	8.83274
barA	2.9576	0.707903	1.89872	4.18884	0.994851	6.25296	6.32472	0.560307	0.0132043	2.4918	0.55032	1.23174	0.490211	0.647889	0.0544096	9.50179	4.89279	9.5063	5.00842	0.932338	0.949686	0.970036	0.730281	0.174915	0.394001	0.49874	16.8995	16.2864	0.341639	0.366255	0.292105	0.658361	0.230716	3.00432	4.07141	2.61377	1.36951	8.60779	4.12066	2.64539	1.38607	8.71192	3.47169	1.71612	0.682985	4.1792	2.68297	1.40576	8.83568
uhpA	2.93338	0.744063	1.97276	3.95074	1.08478	6.51682	6.04882	0.582344	0.0130459	2.40159	0.554981	1.19163	0.476918	0.602774	0.0536584	11.2009	5.53974	9.13129	4.63321	0.919134	0.917263	0.951857	0.836238	0.147318	0.499432	0.432638	19.4737	18.8079	0.312798	0.37262	0.314582	0.687202	0.255848	2.70922	4.00128	2.69094	1.4797	8.8893	3.9961	2.68746	1.47778	8.87778	3.27165	1.62335	0.649698	4.09307	2.75268	1.51364	9.09322
basR	2.86371	0.761345	1.97189	3.77359	1.1113	6.53916	5.92696	0.601786	0.0120118	2.32564	0.566258	1.1729	0.478127	0.593995	0.0641567	11.3674	5.63985	8.95895	4.54735	0.92297	0.933006	0.963006	0.82325	0.152409	0.465853	0.43451	20.5071	19.8913	0.332526	0.4062	0.261273	0.667474	0.25095	2.76209	3.91665	2.69693	1.5199	8.94351	3.94399	2.71576	1.53051	9.00594	3.20295	1.61536	0.658492	4.02687	2.77282	1.56267	9.19517
tktA	2.85384	0.741319	1.91075	3.86159	1.04545	6.32252	6.07939	0.59188	0.0130124	2.35762	0.557125	1.17267	0.470973	0.612144	0.0889736	11.4785	5.90251	8.80417	4.6137	0.917869	0.929185	0.957375	0.827241	0.13772	0.496209	0.449585	20.667	19.412	0.31239	0.420604	0.267006	0.68761	0.254524	2.7233	3.88938	2.60408	1.4248	8.61669	3.92	2.62458	1.43602	8.68454	3.2384	1.61077	0.646923	3.99735	2.67637	1.46436	8.85591
glnG	2.8694	0.736758	1.9068	3.90981	1.03955	6.30847	6.12551	0.586375	0.0134902	2.39566	0.56019	1.1971	0.482505	0.626238	0.0575725	10.7723	5.52468	8.43234	4.41577	0.902682	0.907128	0.936079	0.895288	0.111957	0.5606	0.463652	18.4019	17.7304	0.305637	0.420919	0.273444	0.694363	0.257067	2.69637	3.86964	2.57149	1.40192	8.50752	3.88158	2.57943	1.40625	8.53377	3.24073	1.61937	0.652708	3.96026	2.63171	1.43475	8.70675
tap	2.92875	0.743807	1.96796	3.95006	1.08147	6.5027	6.05431	0.582669	0.013227	2.37904	0.560629	1.1919	0.48202	0.60398	0.0620163	10.9991	5.46616	8.88648	4.51811	0.918617	0.916325	0.954273	0.850419	0.150117	0.481876	0.436635	19.7194	20.4599	0.312404	0.388415	0.299181	0.687596	0.2503	2.76927	3.99354	2.68344	1.47466	8.86685	3.9872	2.67918	1.47232	8.85277	3.23883	1.62265	0.656222	4.09347	2.75059	1.51156	9.08872
glnL	2.87969	0.757142	1.95736	3.82696	1.09827	6.48662	5.98857	0.595039	0.0138522	2.39777	0.576538	1.22994	0.511307	0.627659	0.0475823	11.1119	5.55872	8.43911	4.30425	0.922904	0.925082	0.952247	0.7578	0.153321	0.488449	0.452633	18.7859	18.2705	0.28734	0.379983	0.332677	0.71266	0.262272	2.64285	3.93833	2.67693	1.50201	8.87125	3.94428	2.68097	1.50428	8.88465	3.2842	1.68463	0.700332	4.01925	2.73193	1.53288	9.05353
helD	2.86122	0.755809	1.94401	3.81343	1.0926	6.44732	6.00795	0.596095	0.0135853	2.39808	0.564735	1.20904	0.489163	0.621595	0.0517837	11.0411	5.52528	8.47401	4.3387	0.921249	0.931391	0.94262	0.841725	0.117871	0.550817	0.470033	17.7109	17.9444	0.312282	0.411542	0.276176	0.687718	0.253128	2.73832	3.90858	2.65562	1.49256	8.80739	3.93615	2.67436	1.50309	8.86953	3.29902	1.66326	0.672937	3.96691	2.69525	1.51483	8.93883
zraS	2.90717	0.751461	1.97882	3.87959	1.09908	6.55355	5.99202	0.588302	0.0136515	2.34936	0.569845	1.1918	0.488639	0.601875	0.168461	11.3677	5.64961	8.74573	4.42585	0.914575	0.930985	0.964021	0.79855	0.140537	0.51665	0.477944	18.1286	18.3311	0.401635	0.371857	0.226509	0.598365	0.251083	2.76062	3.95303	2.69071	1.49447	8.91119	3.99825	2.72149	1.51157	9.01312	3.23108	1.63909	0.672028	4.09086	2.78452	1.54658	9.22189
gltA	2.85892	0.752734	1.93328	3.82337	1.07776	6.40788	6.02702	0.596823	0.0134017	2.39128	0.563318	1.20006	0.48613	0.620534	0.0583713	11.7522	5.91979	8.47467	4.3723	0.896766	0.905156	0.931345	0.871701	0.144614	0.477837	0.453114	18.8972	18.8189	0.304158	0.404479	0.291363	0.695842	0.254232	2.72644	3.83973	2.59653	1.44751	8.60622	3.86212	2.61168	1.45595	8.65642	3.23038	1.62116	0.656714	3.93287	2.65952	1.48262	8.81499
yfdV	2.8577	0.748522	1.9273	3.83312	1.06702	6.3825	6.0388	0.593941	0.013509	2.35849	0.561079	1.18099	0.47726	0.611674	0.0778185	11.4493	5.78469	8.90799	4.62172	0.917358	0.922451	0.949637	0.769843	0.151915	0.495922	0.460239	19.8029	20.9721	0.341575	0.38823	0.270194	0.658425	0.243584	2.84562	3.89326	2.62571	1.45368	8.69537	3.90702	2.63499	1.45882	8.72611	3.22451	1.61464	0.652507	3.98135	2.68512	1.48657	8.89211
basS	2.98031	0.724172	1.95495	4.12654	1.04632	6.4438	6.19485	0.565669	0.0139789	2.4424	0.547095	1.19588	0.473225	0.610774	0.101223	9.88073	4.94736	7.8441	4.01526	0.916901	0.917886	0.954229	0.84507	0.15773	0.492522	0.464919	16.5861	16.3682	0.329642	0.413072	0.257286	0.670358	0.228123	3.03848	4.05902	2.66253	1.42504	8.7761	4.06179	2.66435	1.42601	8.78209	3.32869	1.62983	0.644945	4.16541	2.73232	1.46239	9.00614
yhiI	2.96979	0.754962	2.01557	3.95783	1.12806	6.66876	5.99565	0.581027	0.014274	2.42202	0.552099	1.19143	0.473964	0.590402	0.0654455	10.1364	4.91243	8.61974	4.26863	0.901214	0.895497	0.915023	0.822924	0.173149	0.462303	0.466735	17.1865	18.2286	0.300348	0.431511	0.268141	0.699652	0.252596	2.7441	4.00095	2.71541	1.51974	8.98426	3.98513	2.70467	1.51373	8.94873	3.25008	1.59877	0.636006	4.03943	2.74152	1.53436	9.07067
dmlR	2.76584	0.747821	1.85984	3.70843	1.02439	6.16362	6.0519	0.607403	0.0131939	2.25526	0.562493	1.13383	0.45936	0.608336	0.0534985	9.50257	5.01371	7.5257	4.05463	0.943308	0.952831	0.970427	0.859291	0.122988	0.543435	0.500739	17.8322	16.5185	0.375623	0.380984	0.243393	0.624377	0.313299	2.21242	3.8365	2.57978	1.42093	8.54958	3.86191	2.59687	1.43034	8.6062	3.149	1.58315	0.6414	3.9093	2.62874	1.44789	8.71181
degP	2.96396	0.734411	1.95977	4.05603	1.06462	6.46858	6.14757	0.57213	0.0148123	2.43868	0.559133	1.21645	0.490493	0.619532	0.0513865	9.16807	4.55599	7.29074	3.71474	0.909126	0.908078	0.936855	0.823399	0.168283	0.455556	0.442848	15.069	14.6126	0.293047	0.398487	0.308466	0.706953	0.311868	2.22257	4.01504	2.65474	1.44216	8.76249	4.01213	2.65282	1.44112	8.75612	3.3011	1.64664	0.663951	4.09296	2.70626	1.47015	8.93253
lamB	2.85764	0.770744	1.96762	3.73323	1.12344	6.53286	5.92135	0.604235	0.0149418	2.37673	0.564514	1.19304	0.483538	0.606278	0.0605364	10.6794	5.30272	7.92688	4.01781	0.903412	0.917246	0.920261	0.852907	0.131751	0.504595	0.469324	18.2695	18.5252	0.281874	0.419092	0.299034	0.718126	0.275018	2.52037	3.85572	2.65484	1.51582	8.81459	3.89288	2.68042	1.53043	8.89952	3.23775	1.62524	0.658709	3.90102	2.68603	1.53363	8.91814
pepD	2.81188	0.746526	1.89005	3.77587	1.03961	6.25811	6.05208	0.60124	0.0132376	2.33676	0.560547	1.17053	0.473103	0.619117	0.0703241	10.8339	5.6201	7.93741	4.20479	0.928417	0.942631	0.974844	0.842198	0.130596	0.469397	0.458735	17.9875	18.3841	0.280606	0.468487	0.250907	0.719394	0.243818	2.84289	3.86032	2.59477	1.42724	8.59151	3.89854	2.62046	1.44137	8.67657	3.23981	1.62289	0.655935	3.98656	2.67963	1.47392	8.87249
pal	2.88705	0.761063	1.97813	3.81228	1.11364	6.55859	5.95456	0.596854	0.0138669	2.41374	0.565948	1.2168	0.495425	0.614042	0.0755722	10.6025	5.22654	8.18141	4.1465	0.886391	0.895197	0.920928	0.853408	0.140114	0.50093	0.458245	17.7125	17.696	0.329998	0.358029	0.311973	0.670002	0.265973	2.60609	3.84972	2.63772	1.48497	8.74552	3.87329	2.65387	1.49406	8.79906	3.23829	1.63248	0.664667	3.94299	2.70163	1.52095	8.9574
ompC	2.75172	0.783491	1.92115	3.53997	1.10338	6.38758	5.83837	0.628423	0.0149622	2.24852	0.577208	1.14843	0.476866	0.595751	0.0542535	10.6969	5.42336	8.00028	4.16254	0.917132	0.919435	0.96004	0.828205	0.129379	0.514901	0.428914	19.984	18.5007	0.221479	0.44301	0.335511	0.778521	0.263938	2.62617	3.74829	2.61691	1.50298	8.70091	3.75428	2.62109	1.50538	8.71481	3.06773	1.56685	0.650606	3.86145	2.69592	1.54836	8.96358
yqeI	2.82077	0.75805	1.91851	3.7382	1.07429	6.36213	5.98941	0.604869	0.0136854	2.38186	0.563982	1.19639	0.486158	0.622487	0.064258	11.0001	5.5819	7.92701	4.1207	0.89743	0.918804	0.94591	0.834585	0.101234	0.569883	0.460678	18.4371	17.9205	0.340087	0.370061	0.289852	0.659913	0.257463	2.69222	3.79022	2.57787	1.44351	8.54871	3.84679	2.61635	1.46505	8.6763	3.24824	1.63157	0.662994	3.91975	2.66597	1.49284	8.84086
clpP	NaN	NaN	NaN	NaN	NaN	NaN	NaN	NaN	NaN	NaN	NaN	NaN	NaN	NaN	NaN	NaN	NaN	NaN	NaN	NaN	NaN	NaN	NaN	NaN	NaN	NaN	NaN	NaN	NaN	NaN	NaN	NaN	0.183418	3.77905	NaN	NaN	NaN	NaN	NaN	NaN	NaN	NaN	NaN	NaN	NaN	NaN	NaN	NaN	NaN
flu	2.77149	0.758101	1.88915	3.66539	1.05706	6.26738	5.97614	0.611984	0.0130308	2.27215	0.56008	1.13643	0.458954	0.600705	0.0509029	10.4001	5.39739	8.17441	4.33226	0.953037	0.960242	0.971347	0.894026	0.118935	0.545382	0.524457	19.2552	18.8761	0.422127	0.338008	0.239865	0.577873	0.249712	2.77579	3.87036	2.63817	1.47617	8.75232	3.88974	2.65138	1.48356	8.79615	3.18892	1.59495	0.644132	3.91979	2.67187	1.49502	8.86411
pgpB	2.91035	0.741403	1.93631	3.95745	1.06352	6.40912	6.12132	0.58136	0.0150054	2.44997	0.577197	1.25399	0.518239	0.646604	0.0724891	9.11202	4.58568	7.3247	3.76424	0.866512	0.876353	0.903364	0.73869	0.182518	0.444576	0.442187	15.0605	14.3821	0.329073	0.377026	0.293901	0.670927	0.258783	2.67849	3.82768	2.54663	1.39874	8.42925	3.85388	2.56406	1.40831	8.48695	3.24425	1.66054	0.686252	3.92671	2.61252	1.43493	8.64734
srmB	2.93435	0.70258	1.87459	4.18796	0.977373	6.17492	6.36182	0.559567	0.0122985	2.53338	0.550512	1.2539	0.500029	0.669994	0.0508186	9.75228	5.1077	6.80292	3.62192	0.941029	0.956646	0.982426	0.848958	0.101336	0.556789	0.532062	15.5588	15.1681	0.364374	0.382767	0.252859	0.635626	0.269384	2.57308	4.06382	2.59614	1.35358	8.55173	4.10805	2.62439	1.36831	8.6448	3.5467	1.75544	0.700034	4.18212	2.67171	1.39298	8.80067
clpX	2.65732	0.759829	1.81027	3.51508	1.01504	6.03105	5.9915	0.629989	0.0122603	2.21684	0.566969	1.12032	0.456959	0.617813	0.108149	14.7557	8.15046	7.12329	3.92565	0.879215	0.915557	0.951241	0.874833	0.114381	0.505311	0.451926	21.7075	21.7312	0.387795	0.400042	0.212163	0.612205	0.263809	2.62746	3.5258	2.40192	1.34679	8.00217	3.61575	2.46319	1.38114	8.20631	3.0164	1.52439	0.621774	3.70629	2.52487	1.41573	8.41182
ompT	2.94733	0.738935	1.95881	4.00502	1.06758	6.46584	6.111	0.576079	0.0149634	2.41864	0.559323	1.20391	0.486165	0.613626	0.103085	9.10566	4.54895	7.24108	3.69407	0.900388	0.9122	0.93436	0.836188	0.165378	0.469251	0.455712	15.0366	14.614	0.298063	0.369733	0.332205	0.701937	0.247444	2.80123	3.96841	2.63743	1.43743	8.7059	4.00103	2.65911	1.44925	8.77747	3.28334	1.63433	0.659976	4.06297	2.70027	1.47168	8.91333
fimE	2.89384	0.760774	1.97944	3.81628	1.10929	6.55025	5.9448	0.596396	0.0137794	2.35533	0.567244	1.19342	0.487775	0.602541	0.0663222	9.89115	4.89556	7.61905	3.85258	0.90726	0.918392	0.954196	0.826532	0.103878	0.568702	0.456626	15.7792	16.5441	0.327853	0.373104	0.299043	0.672147	0.24381	2.84298	3.915	2.67794	1.50073	8.86166	3.94532	2.69868	1.51235	8.9303	3.21115	1.62705	0.66501	4.04446	2.76649	1.55035	9.1547
glpX	2.94512	0.7493	1.97217	3.96622	1.09886	6.53117	6.08527	0.579575	0.0161389	2.46255	0.558351	1.22342	0.490642	0.61965	0.0716465	8.55051	4.20948	7.26013	3.6656	0.908502	0.893357	0.903226	0.753683	0.15535	0.49421	0.435538	15.1095	14.4143	0.27453	0.380071	0.345399	0.72547	0.243698	2.84429	3.9878	2.67039	1.4879	8.84346	3.94616	2.6425	1.47237	8.75111	3.29957	1.63926	0.65741	3.97325	2.66064	1.48247	8.81118
lon	2.5119	0.798211	1.78396	3.1619	1.04974	5.97488	5.77518	0.675892	0.0110493	2.01536	0.60137	1.07797	0.464496	0.603467	0.0521336	16.0733	8.5685	8.43365	4.68924	0.951921	0.970585	0.988271	0.768966	0.0930435	0.477034	0.507061	34.6096	33.7633	0.348533	0.277016	0.37445	0.651467	NaN	NaN	3.50513	2.48936	1.46481	8.3374	3.55077	2.52177	1.48389	8.44596	2.84887	1.5238	0.656602	3.59456	2.55287	1.50219	8.55013
hyaD	2.91283	0.752011	1.9679	3.89412	1.09542	6.51384	6.02527	0.587673	0.0145492	2.4337	0.564259	1.22689	0.49781	0.623394	0.0603449	9.39574	4.63978	7.34785	3.71402	0.898315	0.907187	0.940953	0.83086	0.138085	0.497712	0.456765	15.4384	15.7593	0.317782	0.384023	0.298195	0.682218	0.250641	2.7655	3.91633	2.64587	1.47281	8.75792	3.94049	2.66219	1.48189	8.81195	3.29233	1.65975	0.67344	4.0338	2.72523	1.51698	9.02063
hslV	2.80188	0.744167	1.86994	3.78229	1.02589	6.19501	6.09824	0.5997	0.01435	2.34828	0.56604	1.18635	0.483902	0.633353	0.0536831	9.21195	4.80177	6.86156	3.67063	0.897723	0.908306	0.952559	0.760917	0.128032	0.497764	0.459625	16.0153	16.3306	0.34018	0.381772	0.278048	0.65982	0.255449	2.71344	3.76562	2.51313	1.37875	8.32584	3.79334	2.53163	1.38891	8.38714	3.17923	1.60615	0.655132	3.9115	2.61049	1.43217	8.64839
prlC	2.85906	0.737128	1.89423	3.89965	1.0323	6.26818	6.14322	0.586843	0.0144338	2.45065	0.557336	1.22387	0.492281	0.645646	0.0435046	8.31312	4.27818	6.71991	3.53989	0.899841	0.90939	0.935347	0.798443	0.136272	0.488919	0.458476	14.1283	14.335	0.291019	0.422337	0.286644	0.708981	0.256913	2.69799	3.84811	2.54951	1.38941	8.43655	3.87366	2.56644	1.39863	8.49258	3.32031	1.65819	0.666978	3.94399	2.61304	1.42403	8.64676
hflC	2.70969	0.775378	1.8736	3.50727	1.06928	6.22843	5.89066	0.630363	0.0136076	2.28397	0.576782	1.17381	0.487053	0.625423	0.0487361	10.6348	5.51365	7.24869	3.84427	0.90782	0.928431	0.946997	0.876423	0.105915	0.526225	0.442061	18.1189	18.2268	0.305292	0.365461	0.329247	0.694708	0.249163	2.7819	3.66729	2.53573	1.44716	8.42955	3.72005	2.57222	1.46799	8.55084	3.1356	1.6115	0.668662	3.76824	2.60554	1.487	8.66159
htpX	2.86967	0.739629	1.90971	3.8957	1.04203	6.31607	6.11416	0.587265	0.0146583	2.39617	0.569683	1.21713	0.500021	0.637287	0.0602237	8.08191	4.13787	6.47056	3.38724	0.914949	0.920322	0.949933	0.822727	0.154107	0.468217	0.482585	13.382	13.2609	0.369495	0.363305	0.2672	0.630505	0.264834	2.61729	3.90304	2.59741	1.41727	8.59049	3.9176	2.6071	1.42256	8.62255	3.2712	1.66159	0.682617	3.99884	2.66116	1.45206	8.80135
ptrA	2.89315	0.749512	1.94902	3.87337	1.07824	6.44583	6.03816	0.589589	0.0141917	2.37509	0.558465	1.18589	0.478004	0.607516	0.0833514	9.10807	4.54705	7.07893	3.63219	0.903543	0.910582	0.944587	0.864111	0.123889	0.517698	0.458225	16.0917	15.786	0.309911	0.38304	0.307049	0.690089	0.264669	2.61892	3.90399	2.63	1.45497	8.69795	3.92309	2.64286	1.46209	8.74049	3.22061	1.60806	0.64817	4.01665	2.70589	1.49696	8.94895
zntA	2.85983	0.762754	1.95544	3.78124	1.11002	6.49618	5.9727	0.600013	0.0139084	2.38286	0.563704	1.19548	0.482889	0.610994	0.0482194	11.7461	5.85473	8.94895	4.56968	0.901905	0.907971	0.912602	0.753873	0.196291	0.371901	0.45815	20.4564	20.3807	0.308225	0.393362	0.298412	0.691775	0.264071	2.62485	3.85466	2.63566	1.49615	8.75595	3.8709	2.64677	1.50246	8.79284	3.22529	1.61813	0.65361	3.88334	2.65527	1.50729	8.82111
pepA	2.70608	0.765584	1.8529	3.56023	1.05031	6.17204	5.97382	0.624445	0.0138157	2.21542	0.567123	1.11533	0.452632	0.60034	0.0563799	10.8696	5.70033	8.48466	4.55955	0.897385	0.909494	0.922442	0.811986	0.144489	0.513388	0.463947	18.3141	18.1544	0.354074	0.369086	0.27684	0.645926	0.245086	2.82818	3.63601	2.48964	1.41125	8.29303	3.66666	2.51062	1.42314	8.36292	3.00182	1.51123	0.613303	3.69971	2.53325	1.43597	8.43832
yfaQ	2.7787	0.771277	1.9116	3.62646	1.08967	6.35105	5.91642	0.617325	0.0134217	2.34405	0.564226	1.17848	0.478206	0.615033	0.0421355	11.292	5.75967	8.27965	4.31206	0.913965	0.921899	0.938875	0.914848	0.112443	0.54801	0.418775	18.9864	19.2621	0.25726	0.406327	0.336413	0.74274	0.236613	2.92945	3.77674	2.5982	1.48105	8.63219	3.79756	2.61253	1.48922	8.6798	3.20355	1.61059	0.65355	3.84251	2.64345	1.50684	8.78254
yfcD	2.80929	0.736995	1.86934	3.8216	1.01713	6.1912	6.12203	0.596538	0.0129324	2.28797	0.558328	1.13836	0.457672	0.608787	0.107912	8.53642	4.45414	8.82425	4.74235	0.903031	0.917233	0.949518	0.750433	0.188252	0.413217	0.483505	14.5676	14.9418	0.368175	0.398872	0.232953	0.631825	0.249245	2.78099	3.78949	2.52157	1.37202	8.35139	3.82698	2.54652	1.3856	8.43401	3.11681	1.55074	0.623466	3.91358	2.60415	1.41695	8.62487
yfeZ	2.78661	0.757721	1.88904	3.70178	1.05878	6.27184	6.00867	0.608838	0.0137269	2.35304	0.562366	1.1794	0.476207	0.623882	0.0842267	10.9496	5.64145	7.8019	4.11737	0.901522	0.917118	0.935006	0.819674	0.12838	0.526864	0.477522	17.9086	18.5762	0.345044	0.372674	0.282282	0.654956	0.240524	2.88182	3.75497	2.54549	1.42671	8.45133	3.79578	2.57316	1.44222	8.54319	3.2052	1.60652	0.648665	3.84314	2.60526	1.46021	8.64977
pepB	2.85047	0.753621	1.93411	3.79618	1.07633	6.40683	5.99895	0.599146	0.0132051	2.38786	0.562057	1.19802	0.485106	0.618303	0.0779598	11.3911	5.75792	8.30083	4.28344	0.914394	0.923886	0.959843	0.812487	0.116048	0.531294	0.469099	18.1489	18.618	0.326956	0.384189	0.288855	0.673044	0.246165	2.81578	3.87544	2.62957	1.46336	8.71059	3.90102	2.64693	1.47302	8.76809	3.26792	1.63955	0.663893	3.99947	2.71373	1.5102	8.98936
degQ	2.79839	0.756107	1.89783	3.72103	1.06026	6.29773	6.00242	0.606735	0.0134828	2.34285	0.566686	1.18094	0.481174	0.621802	0.082408	10.6132	5.47094	7.77094	4.06629	0.917831	0.926176	0.952713	0.832084	0.12901	0.496797	0.5003	17.9534	17.9919	0.406058	0.383346	0.210596	0.593942	0.249528	2.77783	3.81371	2.5864	1.44494	8.58269	3.83584	2.60141	1.45332	8.63248	3.21141	1.61875	0.659558	3.90705	2.6497	1.4803	8.79274
eutL	2.90405	0.773163	2.00908	3.7893	1.15524	6.6723	5.8963	0.598566	0.0143555	2.43877	0.564413	1.22559	0.497611	0.60908	0.0673678	11.0806	5.37267	8.33574	4.13123	0.901347	0.909315	0.919622	0.83965	0.134759	0.501884	0.4631	17.8897	18.456	0.294403	0.41214	0.293457	0.705597	0.244908	2.83023	3.91275	2.70691	1.5565	8.98985	3.93442	2.7219	1.56512	9.03964	3.30405	1.66043	0.674164	3.96263	2.74142	1.57634	9.10445
recA	2.78391	0.756555	1.88567	3.70235	1.05676	6.26266	6.01569	0.606987	0.0138672	2.35887	0.560726	1.17715	0.474852	0.623205	0.0508136	10.5971	5.48119	7.62557	4.02537	0.906181	0.925126	0.941283	0.883464	0.109789	0.541147	0.464791	16.9895	17.4775	0.323129	0.391737	0.285133	0.676871	0.255165	2.71646	3.76346	2.54916	1.4286	8.46626	3.81321	2.58286	1.44748	8.57817	3.23102	1.61238	0.65042	3.85615	2.61194	1.46378	8.67477
dgoK	2.83154	0.764513	1.93653	3.73426	1.09932	6.43367	5.96889	0.604235	0.0146432	2.41268	0.565341	1.21232	0.491971	0.626341	0.0685939	10.3071	5.17863	7.87921	4.05577	0.907933	0.918928	0.928488	0.836477	0.115113	0.547271	0.482761	16.8005	18.2781	0.29048	0.423733	0.285787	0.70952	0.262373	2.64183	3.8325	2.6211	1.48794	8.708	3.86182	2.64116	1.49932	8.77462	3.29056	1.65343	0.670979	3.8875	2.65871	1.50929	8.83295
yfdX	2.88184	0.761908	1.97343	3.80082	1.1146	6.539	5.95103	0.598525	0.0132704	2.40196	0.563624	1.20366	0.487489	0.609295	0.0855397	11.1755	5.52512	8.12033	4.11059	0.919382	0.924618	0.944802	0.834753	0.142631	0.499077	0.456533	19.1263	19.1886	0.310915	0.39777	0.291315	0.689085	0.3185	2.17629	3.93166	2.69233	1.52064	8.92108	3.94596	2.70212	1.52617	8.95352	3.28888	1.6481	0.667494	4.00156	2.74019	1.54767	9.07966
yeiL	2.90251	0.743945	1.94998	3.91189	1.07071	6.44642	6.05569	0.586181	0.0132366	2.37698	0.558524	1.18187	0.476098	0.605305	0.0634573	11.2202	5.62474	9.02057	4.63153	0.900313	0.906678	0.948148	0.82573	0.139999	0.489048	0.43024	20.6361	20.245	0.320653	0.399773	0.279574	0.679347	0.269443	2.57252	3.90787	2.6254	1.44158	8.67929	3.92515	2.63701	1.44796	8.71767	3.21445	1.59827	0.643841	4.03961	2.71391	1.49018	8.97189
yfaA	2.70159	0.754426	1.82654	3.59965	1.01853	6.07236	6.02817	0.619862	0.0127534	2.27449	0.564521	1.14364	0.464643	0.625571	0.0494697	10.4084	5.56901	7.48059	4.0837	0.929874	0.938676	0.954955	0.833598	0.13151	0.496338	0.492631	17.4012	17.8566	0.402806	0.379547	0.217647	0.597194	0.272	2.54834	3.71265	2.51011	1.39971	8.34491	3.73537	2.52547	1.40828	8.39598	3.14484	1.58126	0.642441	3.77776	2.55413	1.42426	8.49126
ypeC	2.83475	0.751643	1.91256	3.79187	1.06352	6.33753	6.03841	0.598947	0.0139465	2.36448	0.566429	1.19157	0.485849	0.623877	0.05974	10.1471	5.17297	7.65376	3.98323	0.905673	0.915668	0.942969	0.855493	0.12607	0.513538	0.47044	17.6735	16.8102	0.330706	0.394932	0.274362	0.669294	0.301362	2.30005	3.83083	2.5846	1.43722	8.56445	3.85747	2.60257	1.44721	8.62399	3.21753	1.62147	0.661134	3.93116	2.65229	1.47486	8.78874
eutT	2.87047	0.754063	1.95074	3.82108	1.08981	6.46224	5.99847	0.594743	0.0132534	2.36603	0.560896	1.18685	0.478539	0.607065	0.0841537	11.3868	5.71894	8.68635	4.44852	0.927142	0.932084	0.951614	0.893746	0.144395	0.494614	0.455739	18.9509	18.6458	0.323226	0.405116	0.271658	0.676774	0.23405	2.96154	3.93727	2.67572	1.49483	8.86391	3.95078	2.68491	1.49996	8.89433	3.25649	1.63352	0.658639	4.00463	2.7215	1.5204	9.01555
hycI	2.86502	0.752445	1.9439	3.82078	1.08217	6.43751	6.00449	0.59628	0.0126712	2.38354	0.56118	1.19213	0.48207	0.611338	0.0650199	12.0093	6.04661	8.76183	4.52169	0.906501	0.908449	0.939473	0.846018	0.133983	0.517104	0.461836	20.6722	19.6784	0.308617	0.418687	0.272696	0.691383	0.232921	2.9759	3.87398	2.62847	1.46327	8.70455	3.87921	2.63202	1.46525	8.71631	3.22729	1.61413	0.652718	3.96353	2.68924	1.4971	8.90577
hflX	2.69492	0.765123	1.83863	3.54709	1.04065	6.12522	5.9858	0.624196	0.014584	2.30622	0.564981	1.15892	0.47021	0.628401	0.0834345	11.3409	6.01349	8.36139	4.5271	0.908787	0.92309	0.937556	0.829108	0.118584	0.514208	0.488142	18.5896	18.5104	0.344952	0.391083	0.263965	0.655048	0.263539	2.63015	3.64974	2.49007	1.40935	8.29542	3.68611	2.51488	1.4234	8.37807	3.15445	1.58517	0.643153	3.72326	2.54022	1.43774	8.4625
yfdK	2.90182	0.756298	1.97592	3.85297	1.10573	6.54119	5.97923	0.592375	0.0133759	2.39934	0.558353	1.19443	0.480416	0.6041	0.0664784	12.1998	6.02565	8.96858	4.54096	0.905529	0.917005	0.934607	0.793113	0.154441	0.472678	0.465	20.9075	20.8024	0.314321	0.406033	0.279646	0.685679	0.238475	2.90658	3.92109	2.66996	1.49412	8.83879	3.9524	2.69128	1.50605	8.90938	3.268	1.62686	0.654347	4.00092	2.72432	1.52454	9.01875
yfeC	2.947	0.749683	1.9827	3.9703	1.10898	6.57102	6.06009	0.579619	0.0145404	2.49043	0.559998	1.24474	0.500208	0.627345	0.0498239	10.2227	5.02867	8.2735	4.15446	0.918046	0.925745	0.920639	0.77592	0.166081	0.460859	0.463947	16.7628	16.2808	0.307397	0.394441	0.298163	0.692603	0.250219	2.77016	4.01683	2.70247	1.51157	8.95647	4.03832	2.71694	1.51965	9.0044	3.41268	1.70569	0.685444	4.02406	2.70734	1.51428	8.97258
eutP	2.8794	0.733759	1.90641	3.94446	1.0361	6.30654	6.15015	0.58274	0.0132704	2.37761	0.552358	1.17237	0.466473	0.61407	0.0508204	10.1212	5.18951	8.03561	4.21412	0.902512	0.906617	0.930616	0.834677	0.159445	0.483878	0.458815	17.7383	17.4155	0.384999	0.341945	0.273056	0.615001	0.262695	2.6386	3.88267	2.57066	1.3971	8.50391	3.89373	2.57798	1.40108	8.52814	3.21517	1.58536	0.630797	3.95904	2.62123	1.42458	8.67119
yoaH	2.91941	0.751917	1.98055	3.90018	1.10158	6.55381	6.00269	0.58824	0.0134042	2.40144	0.559936	1.19939	0.484901	0.603652	0.104753	10.5932	5.24214	8.2423	4.15036	0.902164	0.919644	0.950789	0.836084	0.148027	0.487989	0.485358	17.1324	17.0185	0.412056	0.299877	0.288066	0.587943	0.258485	2.68158	3.93566	2.66998	1.48504	8.83521	3.98363	2.70252	1.50314	8.94291	3.27685	1.63662	0.661665	4.07057	2.7615	1.53594	9.13807
yebE	2.83538	0.757385	1.93601	3.75329	1.0823	6.41584	5.9683	0.602821	0.0129055	2.33906	0.564615	1.17854	0.479444	0.608328	0.0499677	11.4292	5.76416	8.42233	4.34907	0.909639	0.924879	0.952811	0.858034	0.131935	0.503613	0.482024	19.7065	19.5554	0.404311	0.309367	0.286322	0.595689	0.267123	2.59486	3.84225	2.6235	1.46663	8.69414	3.88305	2.65136	1.48221	8.78647	3.20333	1.614	0.656597	3.95896	2.70319	1.51119	8.95824
ygbE	2.90736	0.749582	1.96631	3.89727	1.0926	6.51194	6.02333	0.587677	0.0132815	2.4162	0.556155	1.19881	0.480027	0.608235	0.0554462	10.8896	5.41618	8.51652	4.31773	0.90784	0.915458	0.931025	0.800756	0.170339	0.439882	0.489482	18.8339	19.5336	0.316244	0.430032	0.253724	0.683756	0.262624	2.63932	3.93486	2.66124	1.47875	8.81338	3.9557	2.67533	1.48658	8.86004	3.28744	1.63108	0.653116	3.99861	2.70436	1.50271	8.95616
cnu	2.74866	0.758057	1.87286	3.63848	1.04622	6.21955	5.97889	0.615573	0.0126655	2.29204	0.564171	1.1513	0.467405	0.613929	0.0729783	11.7337	6.14262	8.15017	4.35089	0.906147	0.927739	0.959642	0.844596	0.114629	0.515859	0.509876	19.8	18.8438	0.391146	0.373063	0.235791	0.608854	0.27062	2.56133	3.71572	2.53179	1.41432	8.40777	3.77175	2.56996	1.43564	8.53455	3.14516	1.57982	0.64138	3.85609	2.62743	1.46775	8.72538
yobD	2.95486	0.760293	2.01944	3.91032	1.14077	6.6858	5.96247	0.585932	0.0139684	2.44793	0.555889	1.215	0.485587	0.599252	0.052348	10.5492	5.08985	8.2113	4.04918	0.900399	0.909594	0.919425	0.876722	0.129424	0.542826	0.447816	17.3209	17.5224	0.282214	0.410268	0.307518	0.717786	0.260354	2.66233	3.97858	2.71909	1.536	9.00212	4.00402	2.73647	1.54582	9.05968	3.3171	1.6464	0.658002	4.0314	2.75518	1.55639	9.12163
ydiH	2.93385	0.756632	1.99555	3.89804	1.11948	6.60546	5.98609	0.587787	0.0138636	2.4077	0.557165	1.19397	0.478542	0.598116	0.0630071	10.3037	5.02931	7.95744	3.98315	0.895663	0.899736	0.927715	0.869614	0.132613	0.519638	0.466965	16.7052	17.3333	0.296872	0.397909	0.305219	0.703128	0.250204	2.77032	3.93735	2.67811	1.50239	8.86481	3.94848	2.68568	1.50664	8.88987	3.24037	1.60689	0.644039	4.02581	2.73827	1.53615	9.06396
ydfD	2.78554	0.758585	1.89485	3.68923	1.06454	6.29034	6.00184	0.610528	0.0136453	2.38895	0.570272	1.21372	0.49903	0.639491	0.0507678	10.2347	5.25989	7.71523	4.05633	0.907892	0.934434	0.957021	0.826442	0.080088	0.603469	0.464258	17.1998	17.8952	0.341204	0.393428	0.265369	0.658796	0.243401	2.84775	3.77014	2.56462	1.44082	8.51376	3.84014	2.61224	1.46758	8.67184	3.2934	1.67323	0.687961	3.90074	2.65346	1.49073	8.80867
mliC	2.88944	0.761966	1.97061	3.8225	1.11695	6.53986	5.97947	0.594187	0.0146447	2.40568	0.556486	1.18972	0.47565	0.602326	0.054458	9.33489	4.60187	7.57952	3.81469	0.899673	0.910792	0.90932	0.830603	0.142683	0.506191	0.47704	14.7812	15.5343	0.307651	0.423225	0.269123	0.692349	0.241014	2.87596	3.88855	2.65201	1.50316	8.80119	3.91863	2.67253	1.51479	8.86929	3.26255	1.61349	0.645071	3.91464	2.6698	1.51325	8.86024
yedE	2.96971	0.739437	1.9744	4.0395	1.08243	6.52006	6.11754	0.57328	0.0146813	2.45403	0.551254	1.20581	0.480068	0.61118	0.0823851	8.62212	4.24846	7.47548	3.78962	0.913157	0.911175	0.929408	0.856499	0.14775	0.498539	0.476713	14.6962	14.7543	0.305567	0.347036	0.347397	0.694433	0.249471	2.77847	4.03409	2.68205	1.47039	8.85693	4.02855	2.67837	1.46837	8.84478	3.32901	1.63574	0.651236	4.07979	2.71243	1.48704	8.95727
rflP	2.94524	0.760369	2.02032	3.88446	1.13467	6.68264	5.92829	0.589985	0.0131775	2.37246	0.561659	1.18901	0.481017	0.587776	0.125618	10.2436	4.95572	8.08773	4.00111	0.909493	0.916689	0.943284	0.839799	0.152934	0.475127	0.467201	17.1228	17.5106	0.312618	0.389256	0.298127	0.687382	0.268196	2.58448	3.99071	2.73747	1.53745	9.05477	4.01066	2.75116	1.54513	9.10004	3.23069	1.61912	0.655022	4.08528	2.80234	1.57388	9.26935
ratA	3.09259	0.715931	1.99156	4.36053	1.05849	6.55278	6.30038	0.544919	0.0154266	2.53879	0.546829	1.23785	0.489041	0.621871	0.102521	8.93829	4.37694	7.61604	3.83731	0.925277	0.926333	0.939397	0.667965	0.21594	0.352163	0.479437	14.8368	14.4719	0.313478	0.364149	0.322373	0.686522	0.226488	3.06041	4.23646	2.72819	1.44999	8.97648	4.23957	2.73018	1.45105	8.98306	3.48037	1.69695	0.670415	4.27813	2.75502	1.46425	9.06477
yodC	2.97068	0.76528	2.02845	3.92621	1.15744	6.72981	5.96844	0.583598	0.0158372	2.53525	0.555854	1.25727	0.502483	0.618041	0.0635609	9.66896	4.62782	7.99442	3.91657	0.891167	0.901515	0.899653	0.865022	0.101606	0.59374	0.449102	16.5438	16.7916	0.242609	0.42163	0.33576	0.757391	0.25986	2.66739	3.97437	2.7138	1.5485	9.00358	4.00298	2.73333	1.55965	9.0684	3.41624	1.69416	0.677095	3.99781	2.72981	1.55764	9.0567
yfjI	2.95731	0.763728	2.03351	3.89127	1.1508	6.72866	5.91927	0.588009	0.0132575	2.40952	0.563712	1.21035	0.490687	0.59347	0.0672904	10.4573	5.01869	8.06694	3.96355	0.904289	0.900638	0.934206	0.846378	0.140749	0.51172	0.457317	17.3224	17.1031	0.310418	0.385471	0.30411	0.689582	0.264012	2.62543	3.99263	2.74542	1.55369	9.08429	3.98254	2.73848	1.54976	9.06133	3.24484	1.62995	0.660797	4.0763	2.80294	1.58624	9.27464
ydhS	2.95619	0.74257	1.98119	3.99081	1.08447	6.53872	6.06427	0.578551	0.0139773	2.40294	0.555106	1.19121	0.476911	0.599763	0.0664056	9.91979	4.88854	7.78524	3.93509	0.899809	0.90315	0.945987	0.85039	0.123639	0.555604	0.435757	16.9229	16.6727	0.335294	0.330842	0.333864	0.664706	0.266162	2.60423	3.97874	2.66649	1.45959	8.80049	3.98797	2.67267	1.46297	8.8209	3.24163	1.60698	0.643365	4.10815	2.75322	1.50706	9.08673
yehE	2.84265	0.741696	1.89007	3.8555	1.03722	6.26078	6.12296	0.591315	0.0149399	2.42436	0.569737	1.22831	0.504603	0.649959	0.0719065	9.14719	4.71273	6.93062	3.64903	0.882696	0.890017	0.92841	0.913926	0.103815	0.565005	0.469224	14.73	14.6049	0.297386	0.3941	0.308514	0.702614	0.261016	2.65558	3.78082	2.51386	1.37954	8.32705	3.80005	2.52665	1.38656	8.36941	3.24089	1.642	0.674553	3.90254	2.59479	1.42396	8.59512
yegL	2.84042	0.755498	1.91937	3.78657	1.07351	6.36594	6.02502	0.598556	0.0143551	2.39683	0.566507	1.21015	0.492508	0.630952	0.0611977	9.56201	4.85046	7.19114	3.73441	0.901627	0.908496	0.922881	0.809278	0.120689	0.538541	0.455025	17.1964	15.6495	0.29456	0.423122	0.282318	0.70544	0.267679	2.58947	3.82776	2.58655	1.44667	8.57875	3.84603	2.5989	1.45357	8.6197	3.24539	1.63859	0.666872	3.88456	2.62494	1.46814	8.70607
yehK	2.7339	0.762885	1.86875	3.59974	1.05202	6.21189	5.96392	0.619097	0.0135642	2.30903	0.576547	1.18542	0.491814	0.633883	0.100121	10.5062	5.50757	7.56953	4.04931	0.923219	0.943149	0.963035	0.82833	0.102398	0.542038	0.486355	17.6158	17.7262	0.331674	0.436357	0.23197	0.668326	0.259625	2.6698	3.73976	2.5563	1.43909	8.49738	3.79178	2.59186	1.4591	8.61558	3.20251	1.64412	0.682121	3.84441	2.62783	1.47936	8.73517
ydcA	2.70718	0.757669	1.8341	3.58903	1.02291	6.09393	6.01124	0.620994	0.0138964	2.30414	0.579784	1.18376	0.494195	0.644353	0.0580915	9.9805	5.30724	7.43954	4.05406	0.927772	0.942137	0.967432	0.858021	0.117753	0.520204	0.507384	17.5197	17.9746	0.351343	0.397118	0.251539	0.648657	0.258804	2.67827	3.71491	2.51683	1.40368	8.36237	3.75209	2.54202	1.41773	8.44605	3.19349	1.64066	0.684942	3.81845	2.58698	1.44281	8.59544
yciN	2.86168	0.747139	1.92678	3.84234	1.06348	6.37721	6.04945	0.593389	0.013677	2.35768	0.562239	1.18366	0.479364	0.613916	0.081936	10.0312	5.09567	7.6661	3.983	0.918839	0.924626	0.950439	0.804058	0.123984	0.523983	0.484918	16.7383	16.3434	0.33741	0.404144	0.258446	0.66259	0.239269	2.89694	3.90268	2.62769	1.45035	8.69708	3.91837	2.63825	1.45617	8.73203	3.22827	1.62073	0.656372	3.98911	2.68588	1.48246	8.88967
ydcY	2.76883	0.751901	1.86928	3.69332	1.0334	6.19753	6.0247	0.610135	0.0136232	2.31626	0.567735	1.17286	0.48026	0.626371	0.0963727	10.2181	5.37282	7.59102	4.07488	0.930756	0.939953	0.97229	0.788097	0.105474	0.532226	0.490726	16.8354	17.61	0.346176	0.411984	0.24184	0.653824	0.259688	2.66916	3.80738	2.57043	1.42102	8.52215	3.83173	2.58686	1.4301	8.57664	3.20542	1.6231	0.664622	3.91859	2.6455	1.46252	8.77106
yehM	2.71156	0.739323	1.79741	3.68017	0.976109	5.95947	6.13568	0.609998	0.0144198	2.29037	0.572076	1.1638	0.4785	0.646993	0.0452835	8.95084	4.87888	6.7224	3.74153	0.929925	0.946531	0.978479	0.881227	0.109393	0.531475	0.498277	15.7737	15.3666	0.359978	0.419281	0.220741	0.640022	0.260809	2.65768	3.72648	2.47017	1.34146	8.19007	3.76962	2.49877	1.35699	8.28488	3.18408	1.61792	0.665213	3.85403	2.55472	1.38738	8.4704
rcbA	2.9405	0.738416	1.9516	4.01107	1.07023	6.45447	6.13824	0.576714	0.0151586	2.43374	0.563091	1.22178	0.495825	0.625486	0.102248	8.16595	4.06152	7.01265	3.58058	0.900821	0.904159	0.925141	0.866343	0.148834	0.517483	0.43602	14.0766	13.6128	0.282086	0.359317	0.358597	0.717914	0.267299	2.59315	3.96041	2.62851	1.44144	8.6932	3.96958	2.6346	1.44478	8.71333	3.28547	1.64936	0.669348	4.02774	2.6732	1.46595	8.84098
ydcZ	2.91203	0.751303	1.95804	3.90908	1.09045	6.48294	6.0594	0.586383	0.0153696	2.4179	0.564184	1.21624	0.493322	0.620962	0.0593384	9.19074	4.55641	7.22939	3.68402	0.908078	0.917482	0.924541	0.697802	0.175261	0.443316	0.443287	15.546	14.873	0.248521	0.390131	0.361348	0.751479	0.253534	2.73394	3.94184	2.65047	1.47608	8.77556	3.96762	2.66781	1.48574	8.83296	3.29437	1.65712	0.672147	3.98708	2.68089	1.49302	8.87628
ydaE	2.95118	0.766569	2.0311	3.87048	1.15346	6.72453	5.91171	0.590541	0.0137618	2.45341	0.561746	1.22632	0.496143	0.601959	0.0576437	10.1533	4.87569	7.69764	3.78204	0.881518	0.884364	0.918928	0.875618	0.152449	0.483074	0.428824	16.2609	16.2436	0.262211	0.390968	0.34682	0.737789	0.28799	2.40685	3.92196	2.69922	1.53289	8.93655	3.9297	2.70455	1.53591	8.9542	3.26689	1.63294	0.66065	4.02499	2.77013	1.57315	9.17132
yncE	2.81644	0.761625	1.92715	3.70793	1.08278	6.38922	5.95061	0.607512	0.0136348	2.32252	0.571806	1.18216	0.487177	0.611659	0.0622357	9.67836	4.92009	7.3564	3.82685	0.910347	0.932244	0.972937	0.835106	0.0922268	0.568074	0.486584	16.4215	16.7667	0.330626	0.384664	0.28471	0.669374	0.263663	2.62891	3.81845	2.61278	1.46801	8.66232	3.87685	2.65274	1.49046	8.7948	3.19696	1.62725	0.670601	3.98776	2.72863	1.53309	9.0464
yehQ	2.78741	0.734588	1.83898	3.80796	0.99354	6.08633	6.162	0.597174	0.0142311	2.33534	0.57261	1.19217	0.489768	0.647953	0.0861927	8.80326	4.67941	6.56721	3.57984	0.910193	0.920147	0.954676	0.770744	0.119442	0.545827	0.469215	15.4169	14.2903	0.287878	0.42967	0.282452	0.712122	0.262213	2.64345	3.77869	2.49297	1.34687	8.25079	3.80485	2.51022	1.35619	8.30791	3.18777	1.62733	0.668539	3.89701	2.57103	1.38904	8.50915
ydaF	2.85594	0.751099	1.92935	3.81815	1.07179	6.38909	6.02898	0.596279	0.0131191	2.37662	0.561877	1.18927	0.481909	0.615333	0.076256	10.2543	5.18548	7.87381	4.08639	0.901975	0.913059	0.944747	0.842151	0.118753	0.527687	0.453964	16.4197	16.7398	0.297516	0.411009	0.291475	0.702484	0.261485	2.65081	3.84959	2.60063	1.44469	8.61203	3.87928	2.62068	1.45583	8.67844	3.22821	1.61541	0.654588	3.96543	2.67888	1.48816	8.87117
ydcL	2.86517	0.740524	1.90722	3.88493	1.04063	6.30557	6.10828	0.589553	0.0141568	2.37739	0.564051	1.19518	0.486158	0.625739	0.0533946	9.57333	4.8953	7.49426	3.92945	0.897793	0.898751	0.931094	0.782322	0.163618	0.447184	0.456414	16.8698	16.6056	0.273768	0.407392	0.31884	0.726232	0.272225	2.54622	3.85087	2.56335	1.39863	8.47485	3.85342	2.56506	1.39956	8.48048	3.19739	1.60742	0.653843	3.94079	2.62321	1.43129	8.67274
ppnP	2.66801	0.75941	1.81099	3.52854	1.01224	6.02551	6.0107	0.627574	0.0138389	2.28143	0.569117	1.1622	0.476026	0.641345	0.0648674	9.40943	5.0464	6.99816	3.85396	0.896011	0.91815	0.953849	0.885333	0.0921693	0.543984	0.494586	16.0448	15.618	0.388265	0.331488	0.280247	0.611735	0.26632	2.60268	3.58145	2.43101	1.3588	8.08844	3.63683	2.4686	1.37981	8.21352	3.10987	1.58423	0.648883	3.72794	2.53045	1.41438	8.41929
allE	2.7583	0.754922	1.85788	3.67976	1.03807	6.17151	6.05468	0.610417	0.0148551	2.3706	0.557726	1.18265	0.476384	0.63532	0.0534445	10.042	5.26749	7.29947	3.92184	0.909633	0.93081	0.938954	0.877293	0.0842258	0.581209	0.446146	17.2141	16.8768	0.285781	0.443743	0.270476	0.714219	0.29381	2.35917	3.73778	2.51762	1.40669	8.36301	3.79305	2.55485	1.42749	8.48668	3.2599	1.62631	0.655094	3.81452	2.56931	1.43557	8.53472
ybiJ	2.65388	0.735069	1.74726	3.62572	0.945369	5.80456	6.18655	0.616485	0.0140266	2.27622	0.562909	1.1447	0.464929	0.654111	0.0919849	8.69017	4.85372	6.65192	3.79811	0.921496	0.9354	0.961408	0.865251	0.112474	0.501745	0.457805	14.402	14.7432	0.361209	0.393976	0.244815	0.638791	0.254355	2.72512	3.62597	2.38726	1.29165	7.93071	3.66108	2.41038	1.30415	8.00751	3.14009	1.57914	0.641378	3.72768	2.45422	1.32788	8.15317
ycbJ	2.72056	0.740893	1.80965	3.68146	0.985972	5.99952	6.12201	0.609626	0.0138954	2.30904	0.558404	1.15356	0.465707	0.636067	0.0448364	9.16847	4.95806	6.91606	3.82675	0.932563	0.94717	0.970587	0.863656	0.106625	0.523848	0.454491	17.0084	16.2939	0.301514	0.437314	0.261172	0.698486	0.253074	2.73892	3.74569	2.49155	1.3575	8.2602	3.78381	2.5169	1.37131	8.34426	3.21146	1.6044	0.647715	3.84573	2.55809	1.39375	8.4808
ecpB	2.70044	0.75711	1.81829	3.59191	1.01563	6.04783	6.05338	0.619776	0.0153949	2.31125	0.56377	1.16228	0.471703	0.640023	0.0830529	9.53872	5.11166	6.98045	3.80691	0.913694	0.927873	0.942285	0.823158	0.10618	0.5088	0.475909	16.8402	16.0584	0.327556	0.371831	0.300613	0.672444	0.261844	2.64718	3.66968	2.47092	1.38015	8.21852	3.70592	2.49532	1.39378	8.29969	3.17183	1.59504	0.647337	3.74312	2.52037	1.40778	8.38301
elfG	2.68819	0.761047	1.81334	3.56714	1.0214	6.04221	6.04328	0.621499	0.0158554	2.31443	0.562652	1.15771	0.468534	0.637747	0.0608088	9.55341	5.10974	7.08738	3.88263	0.913969	0.928783	0.919209	0.817285	0.122186	0.4955	0.44904	16.3281	16.23	0.322471	0.397216	0.280312	0.677529	0.257146	2.69554	3.65374	2.46466	1.38827	8.21245	3.69145	2.4901	1.40259	8.29721	3.17819	1.58978	0.643394	3.66703	2.47363	1.39332	8.24233
yceJ	2.63502	0.759328	1.77302	3.49893	0.99357	5.91115	6.06084	0.63075	0.0158967	2.238	0.560682	1.11961	0.449928	0.631277	0.0612226	9.44342	5.1556	6.83313	3.8274	0.910928	0.930356	0.937561	0.868802	0.0955855	0.529229	0.488558	17.1611	16.8324	0.386647	0.333475	0.279878	0.613353	0.259355	2.67258	3.57393	2.40478	1.3476	8.01739	3.62238	2.43738	1.36587	8.12608	3.07659	1.53913	0.618518	3.64052	2.44958	1.3727	8.16677
ybgE	2.60718	0.773199	1.79205	3.39336	1.02253	5.98214	5.94026	0.64278	0.0136485	2.21733	0.567484	1.12353	0.458328	0.625578	0.0474835	10.4224	5.64216	7.66267	4.25766	0.925613	0.942228	0.95197	0.927352	0.0707218	0.590828	0.471866	17.8236	16.9521	0.370321	0.363106	0.266573	0.629679	0.260207	2.66383	3.57234	2.45545	1.40106	8.19669	3.61372	2.48389	1.41729	8.29163	3.07336	1.55729	0.635272	3.63821	2.50072	1.4269	8.34781
ybaN	2.52598	0.744213	1.6753	3.4039	0.913024	5.57931	6.14288	0.641448	0.0141036	2.12661	0.561653	1.06309	0.430173	0.632901	0.0448398	9.26971	5.36963	7.04912	4.20632	0.938599	0.950817	0.982785	0.868991	0.0950431	0.49656	0.496446	17.0569	16.5127	0.486473	0.287938	0.225589	0.513527	0.249679	2.77615	3.49237	2.31624	1.26233	7.71386	3.52207	2.33593	1.27307	7.77946	2.96521	1.4823	0.599808	3.60099	2.38827	1.30159	7.95376
ydfZ	2.6719	0.752712	1.78646	3.57458	0.992672	5.94722	6.09423	0.620441	0.0159647	2.28243	0.558776	1.1339	0.455791	0.633222	0.0518117	9.421	5.12793	6.89434	3.84143	0.903151	0.918995	0.93517	0.872372	0.0975745	0.550369	0.470062	15.5691	15.7309	0.365649	0.356723	0.277628	0.634351	0.262451	2.64106	3.60445	2.40999	1.33914	8.02295	3.64426	2.4366	1.35393	8.11155	3.11306	1.54655	0.621664	3.68534	2.46407	1.36919	8.203
ybdM	2.62945	0.77834	1.80324	3.43128	1.04869	6.03925	5.97429	0.636665	0.0156336	2.28034	0.568742	1.15988	0.47058	0.642899	0.0734576	9.97635	5.29623	6.5009	3.54006	0.933603	0.947576	0.924774	0.825581	0.0887166	0.523251	0.490167	16.7887	16.5125	0.244213	0.477251	0.278535	0.755787	0.263621	2.62933	3.62287	2.4845	1.44489	8.3209	3.65813	2.50868	1.45895	8.40188	3.17243	1.61365	0.654676	3.60077	2.46935	1.43607	8.27013
ycgB	2.85197	0.749347	1.93221	3.81622	1.07254	6.39738	6.00721	0.596723	0.0114622	2.31921	0.559563	1.16473	0.47084	0.601123	0.0529438	9.02962	4.57109	7.27969	3.77687	0.944631	0.95109	0.972264	0.872868	0.120771	0.549134	0.501783	15.8981	16.3271	0.31168	0.439386	0.248934	0.68832	0.29795	2.32639	3.95961	2.68264	1.48909	8.88196	3.97737	2.69467	1.49577	8.92181	3.23438	1.62433	0.656637	4.03618	2.73452	1.51789	9.05372
elyC	2.73757	0.779825	1.91072	3.52288	1.0982	6.35398	5.84296	0.628073	0.0130408	2.2233	0.575334	1.14131	0.472803	0.595229	0.0620022	8.53682	4.3523	7.16809	3.74537	0.920865	0.933375	0.958455	0.88199	0.118845	0.546449	0.462875	14.3093	14.2453	0.308977	0.392734	0.298289	0.691023	0.259033	2.6759	3.73868	2.60945	1.4998	8.67757	3.77124	2.63218	1.51286	8.75315	3.06278	1.57226	0.651327	3.83737	2.67834	1.53939	8.90665
iscX	2.9076	0.734271	1.92345	3.98133	1.04555	6.35513	6.14381	0.579845	0.0132181	2.4182	0.556607	1.2049	0.484795	0.623669	0.0573965	7.83039	3.95934	6.65331	3.45461	0.912662	0.912662	0.941235	0.856501	0.160172	0.482526	0.487441	13.8831	13.5161	0.29842	0.380076	0.321504	0.70158	0.245722	2.82086	3.94836	2.61194	1.4198	8.62994	3.94836	2.61194	1.4198	8.62994	3.28379	1.63619	0.658327	4.02734	2.66419	1.4482	8.80256
ratB	2.9945	0.724015	1.958	4.14938	1.04833	6.44653	6.19477	0.564233	0.013191	2.42305	0.550939	1.1947	0.474346	0.60928	0.0866426	9.03008	4.51271	6.95983	3.54832	0.944343	0.949315	0.965567	0.797482	0.169375	0.462725	0.551395	16.3972	15.5739	0.415611	0.381037	0.203352	0.584389	0.236505	2.9308	4.15666	2.71789	1.45519	8.94841	4.17101	2.72728	1.46021	8.9793	3.37504	1.66409	0.660711	4.21826	2.75817	1.47675	9.08103
yfjY	2.97119	0.759231	2.03326	3.93651	1.14753	6.72607	5.94975	0.584859	0.0129359	2.40877	0.557999	1.20315	0.484226	0.589838	0.0942882	9.4011	4.49493	7.59796	3.73382	0.936776	0.936776	0.936927	0.781025	0.181334	0.447014	0.497254	17.5805	15.7355	0.292521	0.40994	0.297539	0.707479	0.242108	2.86297	4.10273	2.8076	1.58455	9.2876	4.10273	2.8076	1.58455	9.2876	3.32612	1.66135	0.668637	4.10316	2.80789	1.58472	9.28857
tmaR	2.90963	0.739713	1.94223	3.95071	1.06387	6.42023	6.09412	0.582488	0.0131929	2.36196	0.555706	1.17624	0.471574	0.604659	0.0448978	8.71213	4.38966	7.24385	3.7287	0.924843	0.922752	0.937075	0.808392	0.18062	0.44557	0.496268	15.7636	15.1541	0.340229	0.372872	0.286899	0.659771	0.255842	2.70927	3.98463	2.65981	1.45693	8.79227	3.97886	2.65596	1.45482	8.77953	3.22993	1.60848	0.644867	4.01856	2.68246	1.46933	8.86713
frsA	2.88188	0.730159	1.90467	3.95849	1.02985	6.29333	6.16123	0.581835	0.0128877	2.32915	0.56433	1.17478	0.477013	0.617127	0.0753531	7.91511	4.04907	6.78309	3.55719	0.928506	0.936667	0.963381	0.752797	0.138284	0.507349	0.482132	13.7082	13.6361	0.330812	0.401276	0.267913	0.669188	0.254363	2.72503	3.95666	2.615	1.41393	8.64039	3.9791	2.62984	1.42195	8.6894	3.21593	1.62205	0.658627	4.05347	2.67899	1.44852	8.85181
ydjM	2.92144	0.74327	1.95826	3.94424	1.07624	6.46894	6.06926	0.583096	0.0134341	2.35814	0.562859	1.18705	0.48111	0.60455	0.0492731	8.92401	4.45003	7.17326	3.67177	0.913179	0.908051	0.935197	0.816432	0.148968	0.497632	0.472931	14.7027	14.5736	0.297044	0.421308	0.281648	0.702956	0.252984	2.73989	3.96858	2.66016	1.462	8.78763	3.9545	2.65072	1.45681	8.75644	3.19201	1.60681	0.651238	4.02962	2.70107	1.48448	8.92277
lapA	3.2347	0.74801	2.19414	4.34192	1.22117	7.21943	5.99314	0.546333	0.0139272	2.66896	0.554852	1.33217	0.533028	0.605716	0.056434	9.34134	4.13377	8.65955	3.93037	0.896685	0.887739	0.918206	0.721923	0.252945	0.313133	0.432638	15.368	15.4849	0.202009	0.412986	0.385006	0.797991	0.282615	2.45262	4.34418	2.94671	1.64002	9.69565	4.31733	2.92849	1.62989	9.63571	3.56224	1.77804	0.711427	4.40947	2.99099	1.66467	9.84136
yaeQ	2.94369	0.731388	1.94731	4.04189	1.05845	6.43192	6.1578	0.573486	0.0135289	2.39988	0.57238	1.22139	0.504403	0.627228	0.0608024	7.44088	3.68745	6.08042	3.11773	0.924188	0.9252	0.942919	0.764305	0.146322	0.535006	0.499571	12.9421	12.9859	0.347342	0.36548	0.287178	0.652658	0.259518	2.6709	4.02944	2.66556	1.44885	8.80428	4.03227	2.66743	1.44987	8.81045	3.28735	1.67306	0.690932	4.0821	2.70039	1.46778	8.91933
yeeS	2.90129	0.738627	1.9331	3.94561	1.05834	6.39233	6.11455	0.582509	0.0137212	2.43955	0.563358	1.22976	0.500577	0.636152	0.0543261	7.40119	3.71374	7.0094	3.62861	0.920012	0.930253	0.954153	0.812449	0.161304	0.448448	0.466274	13.9289	13.1753	0.230505	0.430944	0.338551	0.769495	0.253922	2.72977	3.95993	2.63846	1.44452	8.72479	3.98814	2.65726	1.45481	8.78694	3.35343	1.69044	0.688097	4.05476	2.70165	1.47911	8.93372
yliI	2.99759	0.737133	1.99063	4.08963	1.08623	6.56892	6.12109	0.569088	0.0144925	2.47596	0.562309	1.24562	0.505307	0.624571	0.0797265	7.97213	3.88216	6.52018	3.26089	0.898019	0.901132	0.92538	0.807759	0.169811	0.478268	0.437834	13.7986	12.728	0.27622	0.367775	0.356005	0.72378	0.260037	2.66557	4.02947	2.67588	1.46014	8.83018	4.03817	2.68166	1.4633	8.84925	3.33546	1.67803	0.680719	4.10661	2.72711	1.4881	8.99924
efeO	2.88535	0.735939	1.91986	3.93479	1.04686	6.34437	6.11506	0.584617	0.0121265	2.34514	0.560978	1.17642	0.476224	0.611867	0.08688	7.97873	4.06097	6.93313	3.60942	0.939911	0.94596	0.9609	0.727419	0.154491	0.485827	0.482127	14.7114	13.4249	0.338941	0.389398	0.271662	0.661059	0.255549	2.71239	3.99287	2.65679	1.44868	8.77959	4.00964	2.66795	1.45477	8.81648	3.25894	1.63482	0.661787	4.05138	2.69572	1.46991	8.90825
yagP	2.88996	0.756093	1.96738	3.83642	1.09903	6.51048	5.97649	0.59415	0.0131703	2.3386	0.562179	1.17502	0.475563	0.59602	0.0489788	8.96482	4.43655	7.10019	3.60087	0.915457	0.922316	0.950846	0.821508	0.143015	0.509744	0.461322	15.1828	15.3618	0.310485	0.390257	0.299258	0.689515	0.254939	2.71887	3.93202	2.67678	1.49532	8.85804	3.95076	2.68953	1.50245	8.90025	3.19702	1.60633	0.650126	4.02967	2.74325	1.53245	9.07802
cpoB	2.87076	0.734212	1.90272	3.92389	1.03237	6.28608	6.13394	0.585875	0.012638	2.32003	0.558779	1.15801	0.466862	0.608672	0.0581799	8.25173	4.25132	6.87356	3.61996	0.922245	0.925588	0.960118	0.876577	0.117573	0.569458	0.498053	13.7287	13.8139	0.344723	0.364703	0.290574	0.655277	0.25405	2.72839	3.92433	2.60101	1.41125	8.59306	3.93344	2.60705	1.41452	8.613	3.17883	1.58667	0.63968	4.02871	2.6702	1.44879	8.82163
pgl	2.82803	0.769855	1.95187	3.6918	1.10756	6.47614	5.89873	0.609165	0.0136971	2.32912	0.578386	1.2012	0.499597	0.614425	0.0503727	9.07473	4.53286	7.03344	3.60579	0.905482	0.918206	0.947533	0.796742	0.149689	0.492999	0.438267	15.6325	14.789	0.261232	0.427701	0.311067	0.738768	0.238085	2.91134	3.82125	2.63738	1.49655	8.75061	3.8551	2.66074	1.5098	8.82812	3.175	1.63745	0.681039	3.93427	2.71538	1.54081	9.00941
yeeN	3.02085	0.758773	2.06452	4.00257	1.16614	6.82571	5.96172	0.576527	0.0142939	2.47039	0.553278	1.22076	0.486888	0.591432	0.0600573	8.43482	3.94604	7.25766	3.50127	0.908926	0.914027	0.926091	0.831403	0.147697	0.511844	0.455989	15.1821	14.8806	0.249539	0.429257	0.321205	0.750461	0.250095	2.77154	4.09155	2.79626	1.57946	9.24498	4.10604	2.80616	1.58506	9.27773	3.35784	1.6593	0.661794	4.14052	2.82972	1.59837	9.35563
ydeJ	2.95936	0.745484	1.98756	3.99103	1.10143	6.57027	6.06166	0.578087	0.013458	2.41951	0.557347	1.20497	0.484137	0.605027	0.0571638	8.41123	4.11923	7.05017	3.54548	0.921796	0.91908	0.926973	0.836188	0.178446	0.442338	0.472284	13.4722	14.569	0.290464	0.38455	0.324986	0.709536	0.250894	2.76271	4.04418	2.71615	1.50518	8.97876	4.03657	2.71104	1.50235	8.96187	3.30022	1.64358	0.660364	4.05871	2.72591	1.51059	9.01103
ycdX	3.01997	0.745092	2.02315	4.07834	1.11815	6.6812	6.06681	0.569432	0.0147029	2.47019	0.552315	1.22118	0.485843	0.601668	0.0798306	8.06954	3.87542	6.76422	3.33431	0.895345	0.889	0.904511	0.815867	0.205905	0.404608	0.449636	13.314	14.0932	0.27712	0.401636	0.321244	0.72288	0.246075	2.81681	4.05203	2.71456	1.50027	8.96447	4.03425	2.70265	1.49369	8.92513	3.29982	1.63132	0.649017	4.07786	2.73186	1.50983	9.0216
allC	2.9679	0.742996	1.98934	4.01552	1.09782	6.57479	6.07256	0.575327	0.0139495	2.43575	0.546203	1.18918	0.468368	0.596635	0.0569938	9.11383	4.49838	7.77474	3.89879	0.917759	0.917759	0.929996	0.84164	0.169611	0.481421	0.471555	14.8391	16.1716	0.317207	0.422084	0.260709	0.682793	0.25268	2.74318	4.04452	2.71098	1.49606	8.95982	4.04452	2.71098	1.49606	8.95982	3.31933	1.62056	0.63827	4.07897	2.73407	1.5088	9.03614
mepK	2.60121	0.834933	1.91469	3.1247	1.16273	6.40292	5.53792	0.677184	0.0149927	2.12205	0.600338	1.12508	0.486029	0.586009	0.0437547	11.0735	5.61749	8.0541	4.21911	0.91108	0.931028	0.97646	0.882371	0.091467	0.497278	0.349614	18.5795	18.9384	0.116097	0.438511	0.445392	0.883903	0.287547	2.41055	3.52844	2.5972	1.5772	8.6853	3.57756	2.63336	1.59916	8.80622	2.91856	1.54737	0.668457	3.69202	2.71761	1.65032	9.08796
ydjI	2.96003	0.76034	2.02494	3.91327	1.14066	6.70011	5.94638	0.586244	0.0135889	2.43311	0.560572	1.21987	0.491796	0.60101	0.0680952	9.43729	4.5429	7.6296	3.75996	0.89522	0.899856	0.920282	0.832891	0.180635	0.428554	0.468273	15.8153	15.3836	0.283757	0.399468	0.316775	0.716243	0.247937	2.79565	3.97127	2.71671	1.53035	8.98906	3.98405	2.72546	1.53527	9.018	3.27484	1.64188	0.661932	4.04086	2.76432	1.55717	9.14658
uspE	2.99771	0.704688	1.91564	4.27202	1.00039	6.30483	6.35573	0.55172	0.0138385	2.43185	0.54828	1.1937	0.472667	0.622504	0.111091	9.3954	4.82993	7.72206	4.03428	0.95031	0.94674	0.972661	0.841737	0.132527	0.548406	0.504917	16.7637	15.7716	0.401944	0.354678	0.243377	0.598056	0.277646	2.49651	4.17836	2.67012	1.3944	8.78799	4.16804	2.66352	1.39095	8.76627	3.38126	1.65973	0.657198	4.2436	2.71181	1.41617	8.9252
mraZ	2.75968	0.719117	1.78471	3.86031	0.950704	5.91419	6.30589	0.591932	0.0148438	2.24628	0.545642	1.09553	0.430238	0.610129	0.171425	14.4768	7.90912	7.98951	4.45226	0.923258	0.940388	0.947788	0.717186	0.194095	0.384	0.559007	24.8734	26.2724	0.485926	0.375301	0.138773	0.514074	0.241862	2.86587	3.77513	2.44141	1.30052	8.09036	3.82022	2.47058	1.31606	8.187	3.10952	1.51654	0.595577	3.83986	2.48328	1.32283	8.2291
ycjG	2.91824	0.74785	1.96416	3.92687	1.09292	6.50585	6.05483	0.584068	0.0136121	2.43209	0.553817	1.2008	0.479706	0.610133	0.047345	11.3448	5.64648	8.77534	4.45328	0.907097	0.907097	0.927444	0.856328	0.151852	0.512091	0.475863	19.8687	19.415	0.28504	0.419749	0.295211	0.71496	0.259916	2.66681	3.94757	2.65696	1.47841	8.8006	3.94757	2.65696	1.47841	8.8006	3.28994	1.62435	0.648908	4.00363	2.6947	1.49941	8.92559
efeU	2.83479	0.747264	1.90311	3.81822	1.05596	6.31544	6.07691	0.595703	0.0141888	2.38579	0.561168	1.1962	0.482767	0.628479	0.0610578	10.018	5.13756	8.33345	4.35068	0.90127	0.915708	0.923052	0.85015	0.119643	0.533924	0.479834	16.088	17.0428	0.323852	0.398174	0.277973	0.676148	0.270494	2.56252	3.81923	2.56399	1.42266	8.50859	3.85764	2.58978	1.43697	8.59417	3.24663	1.62781	0.656958	3.87733	2.603	1.44431	8.63803
ykfG	2.95342	0.733448	1.95191	4.05773	1.0638	6.45309	6.16204	0.57286	0.0141763	2.46259	0.551663	1.21547	0.482942	0.62199	0.0558159	10.6568	5.31638	8.46306	4.31815	0.897458	0.903603	0.9159	0.814748	0.17789	0.443612	0.458315	18.5916	17.5774	0.291912	0.386536	0.321552	0.708088	0.254144	2.72738	3.96855	2.6228	1.42945	8.67109	3.98549	2.63399	1.43555	8.7081	3.32314	1.64022	0.651705	4.0196	2.65654	1.44784	8.78265
arnC	2.95759	0.738578	1.97103	4.02276	1.07962	6.51153	6.1046	0.575137	0.0133164	2.44904	0.55212	1.21122	0.482859	0.613704	0.0837915	10.3681	5.09073	9.14668	4.61791	0.909008	0.912088	0.935052	0.751085	0.157309	0.505829	0.405965	18.2159	18.84	0.272677	0.389105	0.338218	0.727323	0.2556	2.71184	4.00609	2.66979	1.46236	8.81995	4.01465	2.6755	1.46548	8.8388	3.32435	1.64411	0.655437	4.07906	2.71842	1.48899	8.98062
rlmN	2.9229	0.726635	1.91694	4.04172	1.03142	6.33143	6.19836	0.573576	0.013688	2.43907	0.552311	1.20622	0.480485	0.628366	0.0684678	10.9161	5.57852	8.11684	4.23172	0.912686	0.918239	0.939447	0.835596	0.148673	0.497092	0.434517	17.8201	18.0874	0.280468	0.424605	0.294926	0.719532	0.251804	2.75273	3.96921	2.60315	1.40064	8.59789	3.98452	2.61319	1.40605	8.63105	3.32495	1.64433	0.655001	4.04353	2.65188	1.42687	8.75887
menH	2.91701	0.742704	1.94334	3.95945	1.07256	6.43516	6.11267	0.581262	0.0147945	2.46586	0.551543	1.21532	0.482683	0.624061	0.0649583	10.9519	5.49045	8.5482	4.38515	0.91343	0.915111	0.919244	0.846502	0.136054	0.530447	0.457593	17.5843	19.0196	0.283521	0.382644	0.333834	0.716479	0.287297	2.41265	3.96325	2.64036	1.45725	8.74327	3.96788	2.64344	1.45895	8.75346	3.35421	1.65315	0.656572	3.97926	2.65103	1.46313	8.77858
leuE	2.83646	0.742576	1.90148	3.83208	1.0433	6.29479	6.07371	0.594646	0.0128804	2.35112	0.557798	1.17464	0.473523	0.616622	0.0587155	10.582	5.43765	8.34914	4.38239	0.922953	0.932622	0.963713	0.876959	0.130554	0.521267	0.482163	18.5455	19.4764	0.357858	0.397006	0.245135	0.642142	0.250498	2.76708	3.87934	2.60059	1.42688	8.6092	3.90542	2.61808	1.43648	8.66709	3.23717	1.61733	0.651977	3.9905	2.67512	1.46777	8.8559
yegS	2.83572	0.733521	1.87988	3.87678	1.01853	6.21773	6.1337	0.589531	0.0124777	2.35417	0.550803	1.16158	0.462495	0.616585	0.0696004	10.1196	5.27555	8.08907	4.30106	0.931659	0.946997	0.971849	0.834457	0.117505	0.559058	0.482231	17.9042	17.4946	0.354665	0.408023	0.237312	0.645335	0.250904	2.76259	3.90181	2.58661	1.40144	8.55527	3.94351	2.61426	1.41642	8.64671	3.27383	1.61535	0.64317	4.01203	2.65968	1.44103	8.79695
radD	2.91062	0.735921	1.93243	3.97151	1.05395	6.38716	6.12755	0.580141	0.0133954	2.41068	0.551594	1.19192	0.475301	0.614531	0.0688833	10.2172	5.15703	8.80559	4.54879	0.927544	0.926457	0.945765	0.883109	0.126974	0.549189	0.485313	19.7361	19.3501	0.345846	0.378221	0.275933	0.654154	0.258222	2.6843	3.99345	2.65134	1.44605	8.76336	3.99044	2.64935	1.44496	8.75676	3.30504	1.63411	0.651636	4.04421	2.68504	1.46443	8.87475
yfbS	2.90901	0.737637	1.94049	3.95594	1.05913	6.41339	6.10507	0.582942	0.0132822	2.37651	0.556753	1.18507	0.477506	0.609877	0.0801589	10.3417	5.17202	8.78707	4.52155	0.918225	0.915889	0.955492	0.91413	0.101883	0.62378	0.48172	20.2639	18.9503	0.331705	0.398266	0.270029	0.668295	0.252762	2.7423	3.96555	2.64526	1.44379	8.7427	3.95914	2.64098	1.44146	8.72856	3.2344	1.61286	0.64988	4.06932	2.71448	1.48158	8.97148
nagK	2.95274	0.752296	1.99389	3.95944	1.11745	6.60483	6.03631	0.580707	0.0142161	2.4701	0.553182	1.21948	0.486238	0.610454	0.0751577	11.0865	5.40372	8.82634	4.40494	0.899645	0.905913	0.905131	0.861658	0.149148	0.517307	0.45469	19.337	19.1535	0.291246	0.383031	0.325723	0.708754	0.251021	2.76131	3.97365	2.68327	1.50381	8.88846	3.99095	2.69496	1.51036	8.92716	3.33861	1.64827	0.657205	3.98879	2.6935	1.50954	8.92232
lplT	2.84241	0.751124	1.91008	3.822	1.06898	6.34297	6.07811	0.594035	0.0149992	2.38372	0.560716	1.19248	0.481923	0.624536	0.0812016	9.78061	4.9866	8.03876	4.19192	0.91682	0.922168	0.926613	0.853735	0.155108	0.492955	0.478336	15.8181	17.0456	0.308661	0.415038	0.276302	0.691339	0.26885	2.57819	3.87099	2.60127	1.4558	8.63829	3.88536	2.61093	1.46121	8.67037	3.25836	1.63003	0.658752	3.89735	2.61899	1.46572	8.69713
gloC	2.99754	0.734109	1.98626	4.10694	1.08271	6.55913	6.14457	0.567386	0.0143268	2.42236	0.553183	1.19977	0.478373	0.603043	0.0831884	9.60661	4.70528	8.93136	4.48305	0.906891	0.903785	0.930143	0.853741	0.13123	0.532377	0.463375	16.8985	16.8955	0.353361	0.343629	0.303011	0.646639	0.242237	2.86144	4.05426	2.68647	1.4644	8.8714	4.04554	2.68069	1.46125	8.85232	3.26926	1.61923	0.645621	4.12013	2.73012	1.48819	9.01554
ycgL	2.98327	0.743076	2.00043	4.03609	1.102	6.60713	6.06992	0.574288	0.0137957	2.45626	0.5568	1.22247	0.49193	0.6105	0.0624287	10.8837	5.3108	8.88116	4.41962	0.909836	0.908783	0.936855	0.85478	0.141477	0.527682	0.438013	19.3568	19.2214	0.299129	0.390422	0.310449	0.700871	0.252424	2.74596	4.0432	2.71116	1.49352	8.95458	4.04025	2.70919	1.49243	8.94805	3.32652	1.6556	0.666222	4.11963	2.76242	1.52176	9.12386
yqcE	2.95835	0.747927	1.99556	3.97163	1.10574	6.59572	6.02999	0.580333	0.013568	2.43269	0.555967	1.20824	0.4853	0.603825	0.0600016	10.8847	5.35363	8.86015	4.44166	0.928264	0.929162	0.944847	0.855718	0.154631	0.515706	0.462972	18.0478	18.6223	0.314287	0.38928	0.296433	0.685713	0.240926	2.87701	4.06097	2.73934	1.51787	9.05403	4.0635	2.74104	1.51881	9.05966	3.34146	1.6596	0.666593	4.10792	2.77101	1.53541	9.1587
ynbA	2.98013	0.755555	2.03591	3.95298	1.1364	6.72567	5.95029	0.58302	0.0127343	2.42447	0.568215	1.23074	0.504631	0.602697	0.0512029	10.5428	5.08021	8.37141	4.11032	0.916323	0.913744	0.956607	0.864761	0.12546	0.536665	0.459004	17.4994	16.6329	0.315107	0.381407	0.303486	0.684893	0.24157	2.86934	4.05715	2.77168	1.5471	9.15632	4.0499	2.76673	1.54434	9.13997	3.29477	1.67254	0.685777	4.17203	2.85017	1.59091	9.41559
pgaC	2.9168	0.755013	1.98803	3.87952	1.113	6.58043	5.97583	0.589541	0.0127544	2.36868	0.559646	1.18688	0.478516	0.594741	0.0620683	10.7424	5.30052	8.73234	4.38996	0.925936	0.931965	0.955839	0.891227	0.132787	0.549513	0.493556	18.6249	18.4548	0.311202	0.421337	0.267461	0.688798	0.252495	2.74519	3.99748	2.72459	1.52537	9.01848	4.01422	2.736	1.53176	9.05625	3.25987	1.63344	0.658552	4.0812	2.78165	1.55732	9.20736
sutR	2.94856	0.756085	2.00153	3.93269	1.12681	6.63149	6.00392	0.583127	0.0143896	2.45052	0.560301	1.22808	0.496263	0.612387	0.0569152	10.4892	5.10967	8.58774	4.27616	0.9351	0.927715	0.929345	0.852016	0.139698	0.529304	0.452396	18.7996	18.758	0.309809	0.415038	0.275153	0.690191	0.242682	2.8562	4.06675	2.76058	1.55413	9.14637	4.04598	2.74648	1.5462	9.09967	3.36258	1.68516	0.680967	4.05056	2.74959	1.54795	9.10996
grxD	2.95021	0.738705	1.96791	4.01192	1.07617	6.50174	6.09828	0.576224	0.0135621	2.43244	0.555073	1.20508	0.482698	0.611538	0.0582235	10.6892	5.30569	8.50116	4.30931	0.909428	0.911915	0.934669	0.82558	0.166358	0.476336	0.436955	18.9687	18.4643	0.265506	0.443946	0.290548	0.734494	0.264179	2.62378	3.99727	2.66633	1.45812	8.80925	4.00416	2.67093	1.46063	8.82445	3.30141	1.63559	0.655139	4.06782	2.71339	1.48385	8.96473
rluE	3.03542	0.729778	1.99993	4.18084	1.0831	6.59414	6.16813	0.560472	0.0139567	2.47175	0.550412	1.21869	0.483091	0.608513	0.0740396	9.73428	4.75279	8.65449	4.32534	0.894997	0.888792	0.919518	0.843737	0.173279	0.475558	0.460328	16.4858	16.166	0.321331	0.364789	0.31388	0.678669	0.23814	2.91067	4.07178	2.68275	1.4529	8.84553	4.05431	2.67124	1.44666	8.80757	3.30143	1.62776	0.645248	4.14158	2.72874	1.4778	8.99716
ychJ	2.85597	0.751958	1.93784	3.80816	1.07869	6.41563	6.00028	0.598219	0.0118413	2.31931	0.554762	1.15257	0.460904	0.593123	0.0753131	11.8111	5.98628	8.63362	4.44871	0.913367	0.922245	0.944057	0.890428	0.10495	0.574103	0.490605	21.0811	20.7079	0.341742	0.406625	0.251633	0.658258	0.236338	2.93287	3.88015	2.63278	1.46552	8.71635	3.9041	2.64903	1.47456	8.77015	3.17049	1.57555	0.630055	3.96357	2.68938	1.49702	8.90375
ybaE	2.93669	0.737208	1.95523	4.00305	1.06777	6.4597	6.11292	0.577672	0.0130655	2.41769	0.552278	1.19397	0.476488	0.609079	0.0671108	11.1712	5.59942	9.19255	4.70089	0.918757	0.912844	0.943092	0.874832	0.150447	0.506267	0.454218	19.885	19.4544	0.324935	0.381197	0.293869	0.675065	0.260121	2.66471	4.00476	2.66634	1.45611	8.80907	3.98838	2.65543	1.45015	8.77304	3.28351	1.62155	0.647127	4.07288	2.7117	1.48088	8.95892
ybhI	2.94412	0.734898	1.95766	4.02583	1.06835	6.46765	6.12942	0.575178	0.0133021	2.42428	0.557668	1.21063	0.487491	0.619234	0.0575238	9.88551	4.92957	8.23231	4.21146	0.918863	0.915111	0.943365	0.831784	0.131569	0.554331	0.466736	15.975	15.9332	0.333901	0.373345	0.292755	0.666099	0.269147	2.57535	4.01519	2.66986	1.45702	8.82057	4.00476	2.66292	1.45323	8.79766	3.29764	1.64676	0.663112	4.08396	2.71559	1.48198	8.97165
mntR	2.92938	0.742564	1.96282	3.96408	1.08171	6.48909	6.07672	0.580522	0.0130918	2.39139	0.54974	1.17487	0.465655	0.597429	0.0622448	10.6686	5.31666	8.79599	4.47011	0.929345	0.91983	0.93309	0.801466	0.150389	0.519669	0.483089	18.9551	18.9406	0.331008	0.415271	0.253721	0.668992	0.266292	2.60296	4.02422	2.6964	1.48599	8.91434	3.99776	2.67868	1.47623	8.85574	3.26356	1.60335	0.635484	4.03468	2.70341	1.48986	8.93751
ybaZ	2.85329	0.751029	1.92536	3.82369	1.07636	6.38766	6.04777	0.594574	0.0133582	2.37931	0.55676	1.18026	0.472999	0.611777	0.0563069	10.3385	5.22932	8.65452	4.47266	0.905164	0.912242	0.925241	0.872182	0.110019	0.590301	0.465045	18.3572	18.4214	0.30382	0.405075	0.291105	0.69618	0.25109	2.76055	3.85454	2.60098	1.45407	8.62914	3.8735	2.61377	1.46122	8.67158	3.23004	1.60227	0.642121	3.90856	2.63743	1.47444	8.75007
iraP	3.06758	0.724348	2.0222	4.25976	1.09571	6.66693	6.18423	0.55337	0.0118208	2.53614	0.543686	1.23898	0.487079	0.611235	0.0855917	6.4284	3.0788	6.68474	3.27995	0.920465	0.910714	0.932325	0.806719	0.154779	0.534855	0.492588	11.6198	10.7781	0.300935	0.329619	0.369446	0.699065	0.28233	2.4551	4.18821	2.76094	1.49598	9.10245	4.16	2.74234	1.48591	9.04113	3.4393	1.6802	0.660535	4.22278	2.78373	1.50833	9.17758
afuB	2.88111	0.776702	1.98151	3.77147	1.14863	6.60126	5.9395	0.598641	0.0166743	2.4538	0.556518	1.22158	0.48512	0.614391	0.12512	10.4438	5.12186	8.51878	4.2651	0.906426	0.920433	0.884587	0.807516	0.192794	0.373628	0.481548	17.1321	17.1288	0.266845	0.407262	0.325893	0.733155	0.245277	2.82598	3.89553	2.67918	1.55305	8.92551	3.93353	2.70532	1.56821	9.01258	3.35013	1.6678	0.662325	3.837	2.63893	1.52972	8.79142
ybaB	2.98628	0.725254	1.96539	4.12957	1.05622	6.48001	6.17889	0.565975	0.0125822	2.46267	0.551605	1.21883	0.487202	0.617999	0.0730916	10.0356	4.97112	8.55191	4.34957	0.91443	0.921183	0.950247	0.782919	0.190751	0.428762	0.450006	17.9459	17.9574	0.295808	0.431461	0.272731	0.704192	0.239115	2.8988	4.06019	2.67217	1.43605	8.81031	4.07924	2.68471	1.44278	8.85164	3.36399	1.66492	0.665514	4.16225	2.73934	1.47214	9.03177
yfjV	2.89325	0.748492	1.94965	3.88537	1.08346	6.45629	6.04509	0.588932	0.0134127	2.38535	0.555034	1.18207	0.473427	0.605962	0.0817891	10.808	5.41405	8.91659	4.56574	0.909539	0.913623	0.932437	0.811429	0.164037	0.45348	0.447607	18.4791	18.8346	0.303323	0.410134	0.286543	0.696677	0.259987	2.66608	3.92039	2.64181	1.4681	8.74834	3.9315	2.64929	1.47226	8.77314	3.24134	1.60626	0.643318	3.98311	2.68407	1.49159	8.8883
mzrA	2.84436	0.763342	1.94277	3.75212	1.10208	6.45471	5.97213	0.602042	0.0144949	2.39473	0.560859	1.19859	0.483437	0.61493	0.0585027	11.4742	5.75802	8.88596	4.5622	0.913201	0.92081	0.930776	0.842287	0.123752	0.537883	0.455357	19.0742	19.8347	0.297328	0.406798	0.295874	0.702672	0.242295	2.86076	3.86393	2.63917	1.49713	8.76844	3.88436	2.65313	1.50504	8.81481	3.27034	1.63684	0.6602	3.91129	2.67152	1.51548	8.8759
wcaE	2.865	0.750883	1.92645	3.85035	1.07601	6.39206	6.06596	0.592666	0.0143633	2.42032	0.5521	1.19236	0.47463	0.618924	0.0795604	11.0604	5.57681	8.73058	4.50696	0.905363	0.908142	0.921641	0.814635	0.191421	0.372825	0.450797	17.5623	18.2743	0.269871	0.403759	0.326369	0.730129	0.242118	2.86285	3.87089	2.60281	1.4538	8.63628	3.87835	2.60783	1.4566	8.65293	3.27638	1.61409	0.642506	3.91481	2.63235	1.47029	8.73428
yohF	NaN	NaN	NaN	NaN	NaN	NaN	NaN	NaN	NaN	NaN	NaN	NaN	NaN	NaN	NaN	NaN	NaN	NaN	NaN	NaN	NaN	NaN	NaN	NaN	NaN	NaN	NaN	NaN	NaN	NaN	NaN	NaN	NaN	NaN	NaN	NaN	NaN	NaN	NaN	NaN	NaN	NaN	NaN	NaN	NaN	NaN	NaN	NaN	NaN
ybgA	NaN	NaN	NaN	NaN	NaN	NaN	NaN	NaN	NaN	NaN	NaN	NaN	NaN	NaN	NaN	NaN	NaN	NaN	NaN	NaN	NaN	NaN	NaN	NaN	NaN	NaN	NaN	NaN	NaN	NaN	NaN	NaN	NaN	NaN	NaN	NaN	NaN	NaN	NaN	NaN	NaN	NaN	NaN	NaN	NaN	NaN	NaN	NaN	NaN
eutJ	NaN	NaN	NaN	NaN	NaN	NaN	NaN	NaN	NaN	NaN	NaN	NaN	NaN	NaN	NaN	NaN	NaN	NaN	NaN	NaN	NaN	NaN	NaN	NaN	NaN	NaN	NaN	NaN	NaN	NaN	NaN	NaN	NaN	NaN	NaN	NaN	NaN	NaN	NaN	NaN	NaN	NaN	NaN	NaN	NaN	NaN	NaN	NaN	NaN
yfjU	NaN	NaN	NaN	NaN	NaN	NaN	NaN	NaN	NaN	NaN	NaN	NaN	NaN	NaN	NaN	NaN	NaN	NaN	NaN	NaN	NaN	NaN	NaN	NaN	NaN	NaN	NaN	NaN	NaN	NaN	NaN	NaN	NaN	NaN	NaN	NaN	NaN	NaN	NaN	NaN	NaN	NaN	NaN	NaN	NaN	NaN	NaN	NaN	NaN
wcaK	2.98906	0.741809	1.99751	4.05288	1.10003	6.60003	6.08857	0.572339	0.0137884	2.47066	0.548868	1.21162	0.47898	0.605019	0.077975	10.6059	5.16909	8.56248	4.28857	0.889374	0.891066	0.907351	0.873947	0.153949	0.499264	0.444227	17.8128	17.6587	0.286215	0.378233	0.335551	0.713785	0.266976	2.59629	3.994	2.66908	1.46986	8.81898	3.99868	2.67221	1.47159	8.82933	3.30518	1.62087	0.640766	4.04407	2.70254	1.48829	8.92956
pfo	2.94063	0.764695	2.01728	3.87514	1.14625	6.68651	5.94018	0.590175	0.0139087	2.44315	0.563326	1.23098	0.498272	0.608666	0.0812917	11.4869	5.5491	8.84463	4.36478	0.905801	0.911835	0.931914	0.832078	0.129214	0.506459	0.465817	20.052	19.4734	0.288793	0.410557	0.30065	0.711207	0.257273	2.69421	3.97428	2.72636	1.54917	9.03686	3.99093	2.73779	1.55566	9.07474	3.31577	1.67065	0.676239	4.04687	2.77616	1.57746	9.20192
glsB	2.8638	0.758899	1.93892	3.81568	1.09662	6.43984	6.02509	0.595448	0.0147453	2.47681	0.550636	1.21891	0.481658	0.627273	0.060366	10.5978	5.30683	7.99531	4.09439	0.900906	0.92191	0.90511	0.776428	0.173565	0.395768	0.494389	17.544	18.2208	0.324413	0.396502	0.279085	0.675587	0.235818	2.93934	3.85733	2.61159	1.47706	8.67399	3.9139	2.64989	1.49873	8.80121	3.38501	1.66586	0.658273	3.86859	2.61921	1.48138	8.69931
blc	2.86138	0.731013	1.88877	3.93343	1.02377	6.25099	6.17065	0.584654	0.0128687	2.40842	0.55579	1.19894	0.48107	0.634353	0.078894	11.1147	5.73519	8.70763	4.59969	0.898239	0.90996	0.942887	0.804576	0.168319	0.440142	0.452402	19.0066	19.5931	0.325979	0.384609	0.289412	0.674021	0.23087	3.00233	3.84695	2.53934	1.37639	8.40407	3.87833	2.56005	1.38762	8.47263	3.26439	1.62506	0.652046	3.96787	2.61915	1.41965	8.66823
uvrD	3.06966	0.7132	1.98164	4.32196	1.04322	6.52089	6.29065	0.547648	0.0161044	2.44685	0.555682	1.21849	0.490663	0.614818	0.1323	8.09559	3.97888	5.73723	2.89944	0.916046	0.919356	0.956896	0.81167	0.123888	0.564946	0.499631	13.6833	13.3998	0.373963	0.327426	0.298611	0.626037	0.259747	2.66855	4.17823	2.69729	1.41996	8.87583	4.18783	2.70348	1.42322	8.89622	3.33815	1.66235	0.669394	4.29823	2.77475	1.46074	9.13074
hscB	2.73465	0.75523	1.84647	3.64998	1.03322	6.14664	6.0468	0.614037	0.0145671	2.3592	0.566466	1.18938	0.485972	0.643295	0.0527945	9.88316	5.19502	7.87061	4.28317	0.909235	0.922149	0.936441	0.866138	0.119903	0.538244	0.480391	16.7332	18.1753	0.332415	0.385698	0.281887	0.667585	0.225038	3.08013	3.7047	2.50146	1.39973	8.32701	3.73802	2.52395	1.41232	8.40189	3.22481	1.62578	0.664279	3.77523	2.54908	1.42638	8.48553
macA	2.82022	0.738345	1.87752	3.83303	1.02703	6.21925	6.12327	0.594308	0.0130147	2.35027	0.554776	1.16643	0.467601	0.621705	0.049329	10.9639	5.70711	8.74355	4.64827	0.927747	0.93279	0.955897	0.873347	0.130259	0.519712	0.464933	19.2458	20.1324	0.317173	0.43095	0.251877	0.682827	0.251739	2.75343	3.86997	2.57638	1.40931	8.53418	3.88352	2.5854	1.41424	8.56406	3.23638	1.6062	0.643898	3.94622	2.62714	1.43708	8.70234
gfcB	2.86685	0.74462	1.92754	3.86397	1.06204	6.38017	6.05685	0.591371	0.0125808	2.39039	0.557396	1.19537	0.480489	0.618741	0.0511286	10.1052	5.1161	8.31928	4.30688	0.914967	0.928317	0.95391	0.838789	0.158098	0.450025	0.486232	18.3619	17.8633	0.360702	0.371741	0.267558	0.639298	0.255165	2.71646	3.89926	2.62169	1.4445	8.67779	3.93551	2.64606	1.45793	8.75846	3.28144	1.64096	0.659598	4.00595	2.69342	1.48403	8.91522
ydiJ	2.85339	0.755332	1.93377	3.79958	1.08405	6.41482	6.01517	0.597209	0.0143108	2.38923	0.552917	1.17879	0.469548	0.607592	0.0510247	10.1064	5.08217	8.28857	4.25666	0.90729	0.91243	0.926092	0.845659	0.126651	0.534004	0.458862	17.1753	17.1828	0.318058	0.39285	0.289092	0.681942	0.257509	2.69173	3.86036	2.61619	1.46662	8.67861	3.87414	2.62553	1.47185	8.70959	3.24393	1.60048	0.637519	3.911	2.65051	1.48586	8.79246
ychF	2.78585	0.759831	1.90054	3.68185	1.06692	6.31017	5.97567	0.610542	0.013269	2.34755	0.56084	1.17512	0.475091	0.616977	0.0537453	11.3758	5.85124	8.40575	4.41539	0.908227	0.924003	0.940243	0.778368	0.1236	0.510838	0.449191	19.3892	19.6119	0.310247	0.402613	0.28714	0.689753	0.262428	2.64129	3.77143	2.57291	1.44437	8.54258	3.8129	2.6012	1.46026	8.63651	3.21301	1.60835	0.650241	3.85606	2.63064	1.47679	8.73427
ariR	2.81221	0.749079	1.88989	3.78595	1.05337	6.27385	6.07849	0.598605	0.0138236	2.38385	0.557185	1.18515	0.475899	0.625757	0.0504328	9.42688	4.86109	7.9886	4.19898	0.926092	0.934021	0.930415	0.801592	0.134064	0.497326	0.46714	15.6741	15.7145	0.302979	0.422473	0.274548	0.697021	0.256217	2.70531	3.85455	2.59038	1.4438	8.59924	3.87579	2.60466	1.45175	8.64664	3.28542	1.63337	0.655885	3.86611	2.59815	1.44813	8.62505
lpp	1.92735	0.958317	1.56494	2.02093	1.06767	5.4792	5.18545	0.845686	0.0231879	1.55097	0.698325	0.916779	0.446705	0.584756	0.0468319	12.8144	7.93445	9.34616	5.95587	0.875424	0.895615	0.940351	0.895263	0.0987613	0.50825	0.4346	21.9969	20.8834	0.182864	0.363583	0.453553	0.817136	0.245007	2.82909	2.55055	2.07096	1.4129	7.25088	2.5865	2.10015	1.43281	7.35307	2.0814	1.23031	0.599476	2.66796	2.16629	1.47794	7.58465
ybcK	2.7357	0.748662	1.84333	3.66272	1.01765	6.1169	6.04479	0.612306	0.0125518	2.29195	0.56015	1.15021	0.46477	0.622825	0.0535788	9.55259	5.08549	7.74909	4.2016	0.930243	0.949832	0.972324	0.858247	0.113147	0.544169	0.48655	16.3236	16.2654	0.344308	0.42414	0.231552	0.655692	0.253918	2.72981	3.76048	2.53384	1.39886	8.40828	3.81189	2.56848	1.41798	8.52323	3.19357	1.60269	0.647605	3.87178	2.60884	1.44026	8.65715
mgrB	2.77932	0.72385	1.81161	3.8541	0.966877	5.99492	6.23739	0.591661	0.0136806	2.34916	0.555779	1.16705	0.46851	0.64222	0.0555161	9.10169	4.93315	7.13439	3.94051	0.929942	0.938792	0.956348	0.785249	0.10746	0.564715	0.48138	15.431	14.873	0.369451	0.410806	0.219743	0.630549	0.273923	2.53045	3.81964	2.48971	1.32879	8.23888	3.84315	2.50503	1.33697	8.28958	3.24834	1.61376	0.647841	3.8902	2.5357	1.35333	8.39107
ybcY	2.82607	0.760343	1.91795	3.75286	1.08545	6.37341	6.02132	0.601922	0.0151847	2.41365	0.559294	1.20607	0.485387	0.629822	0.0515184	10.5012	5.29512	8.0796	4.18393	0.907002	0.916204	0.920147	0.811877	0.133966	0.509862	0.435942	16.5217	17.7304	0.28689	0.397958	0.315152	0.71311	0.26485	2.61713	3.82263	2.59428	1.46821	8.62088	3.84709	2.61088	1.47761	8.67604	3.28568	1.64181	0.660751	3.85762	2.61802	1.48165	8.69978
yedN	2.81002	0.750674	1.88256	3.78247	1.05083	6.25333	6.08951	0.598539	0.0151438	2.41655	0.558118	1.20432	0.483697	0.638856	0.0555666	9.60947	4.94785	7.35242	3.87791	0.912431	0.923519	0.921757	0.823448	0.13497	0.497796	0.44791	16.7704	15.9609	0.326902	0.383673	0.289425	0.673098	0.255637	2.71145	3.81525	2.55601	1.42675	8.49034	3.84469	2.57573	1.43775	8.55584	3.30634	1.64775	0.661797	3.83999	2.57259	1.436	8.5454
zupT	2.84835	0.763549	1.95215	3.75282	1.10584	6.47787	5.9493	0.602771	0.0134847	2.38906	0.560157	1.19418	0.481611	0.610685	0.0739707	9.81164	4.89871	7.84886	4.00883	0.90782	0.927487	0.931334	0.848678	0.13316	0.504245	0.466514	15.95	16.3681	0.309587	0.393893	0.29652	0.690413	0.248246	2.79218	3.85495	2.64203	1.49664	8.76714	3.90786	2.67829	1.51718	8.88747	3.27773	1.63838	0.660758	3.9183	2.68544	1.52123	8.9112
dolP	2.90067	0.756491	1.96102	3.86203	1.09875	6.4926	6.00488	0.592094	0.0135909	2.43641	0.555721	1.20776	0.484407	0.614344	0.0619125	10.9038	5.4447	8.50935	4.31769	0.892173	0.905909	0.924256	0.853645	0.110558	0.522879	0.446477	17.3434	18.177	0.294809	0.418455	0.286736	0.705191	0.262076	2.64483	3.88342	2.62541	1.47101	8.69228	3.92057	2.65053	1.48508	8.77544	3.29306	1.63242	0.654728	3.97074	2.68445	1.50408	8.88775
yggE	2.76132	0.753306	1.86221	3.69018	1.03718	6.18445	6.04487	0.610377	0.0137679	2.3474	0.560891	1.17624	0.474779	0.630851	0.0801312	9.54287	5.00325	7.29729	3.89888	0.906218	0.921894	0.943645	0.802172	0.112641	0.542354	0.452049	16.1655	15.2418	0.335696	0.397848	0.266456	0.664304	0.249594	2.77709	3.73302	2.51751	1.40217	8.36074	3.77381	2.54502	1.41748	8.45208	3.20812	1.60753	0.648865	3.83113	2.58368	1.43902	8.58047
yggX	2.86909	0.761188	1.94953	3.79983	1.1045	6.47076	6.0032	0.596787	0.0153795	2.46903	0.556339	1.22357	0.489767	0.626986	0.0581938	10.507	5.22318	7.85229	4.00114	0.895874	0.913712	0.905392	0.811271	0.143153	0.478521	0.421099	17.0695	18.6234	0.26249	0.410871	0.326639	0.73751	0.257288	2.69406	3.851	2.61673	1.4825	8.6853	3.89891	2.64929	1.50094	8.79335	3.35526	1.66275	0.665562	3.87649	2.63405	1.49231	8.74279
ftsP	3.36075	0.743144	2.22389	4.55637	1.22032	7.26625	6.07431	0.528687	0.0157793	2.79558	0.548008	1.38109	0.544255	0.619893	0.0536446	11.2561	4.8811	8.18991	3.6756	0.920107	0.934754	0.953162	0.834623	0.130357	0.501559	0.348484	21.0924	21.6753	0.145174	0.414092	0.440735	0.854826	0.271114	2.55666	4.58734	3.03555	1.6657	9.91824	4.63415	3.06653	1.6827	10.0194	3.85484	1.90439	0.750475	4.69366	3.1059	1.70431	10.1481
yqjA	2.87245	0.735945	1.90351	3.91746	1.03333	6.2895	6.13111	0.586276	0.0136242	2.42692	0.559676	1.21395	0.490273	0.636005	0.0563088	11.9997	6.16056	8.77935	4.61106	0.90798	0.925168	0.956625	0.837575	0.121988	0.515772	0.449224	20.7049	19.6599	0.321532	0.378561	0.299907	0.678468	0.279396	2.48088	3.888	2.57649	1.39867	8.51314	3.9346	2.60737	1.41543	8.61517	3.32432	1.66283	0.671561	4.02133	2.66484	1.44663	8.80509
rssA	3.07474	0.734875	2.05222	4.2045	1.12104	6.77138	6.10232	0.558438	0.0130794	2.58541	0.555323	1.28884	0.51867	0.626115	0.0721367	8.92005	4.21398	7.97596	3.8836	0.874372	0.892587	0.92348	0.840102	0.119264	0.574981	0.385907	14.5867	14.413	0.21438	0.298369	0.487251	0.78562	0.225532	3.07338	4.06598	2.71382	1.48244	8.95435	4.11764	2.7483	1.50127	9.06812	3.46234	1.726	0.694594	4.20676	2.80778	1.53377	9.26439
mdtE	2.8547	0.747565	1.91439	3.84156	1.06193	6.3452	6.07179	0.593392	0.0139515	2.39184	0.550122	1.17654	0.465963	0.613915	0.0986751	10.1031	5.1241	7.95324	4.13664	0.905024	0.911433	0.924961	0.867629	0.125659	0.548755	0.456607	18.2648	18.3531	0.295495	0.446459	0.258046	0.704505	0.258139	2.68517	3.85606	2.58591	1.43443	8.57096	3.87323	2.59742	1.44082	8.60912	3.24523	1.59632	0.632214	3.90972	2.6219	1.45439	8.69023
yhfA	2.89893	0.774526	2.00926	3.77875	1.16101	6.67388	5.89938	0.599474	0.0145496	2.43823	0.559433	1.21657	0.489036	0.605177	0.0617476	10.0564	4.84947	7.94397	3.92631	0.898471	0.918396	0.90933	0.836577	0.115952	0.572637	0.481187	16.5621	16.9801	0.347485	0.352171	0.300344	0.652515	0.255056	2.71763	3.89806	2.70176	1.56117	8.97407	3.95227	2.73933	1.58288	9.09887	3.32417	1.65862	0.66673	3.92751	2.72217	1.57296	9.04187
yibT	2.96188	0.740342	1.96821	4.03006	1.08054	6.50518	6.1209	0.574069	0.0148256	2.49401	0.549733	1.22564	0.48634	0.621757	0.0613168	8.74984	4.33137	7.12797	3.60048	0.902263	0.905868	0.907681	0.700276	0.195138	0.407912	0.446846	15.496	14.6915	0.348536	0.323001	0.328462	0.651464	0.273563	2.53377	3.99319	2.65354	1.45678	8.77025	4.00318	2.66017	1.46042	8.79219	3.37083	1.65653	0.657322	4.00821	2.66352	1.46226	8.80325
yrhB	2.76288	0.750796	1.86012	3.69952	1.0325	6.17153	6.05493	0.609063	0.0133645	2.33411	0.561906	1.17315	0.476141	0.629323	0.0538352	8.9718	4.69638	7.03308	3.76879	0.925954	0.939768	0.960447	0.896416	0.0927069	0.584508	0.481994	15.8497	15.5937	0.31854	0.409409	0.272051	0.68146	0.274392	2.52612	3.78658	2.54932	1.41506	8.45819	3.82301	2.57385	1.42867	8.53956	3.22972	1.62329	0.658838	3.8782	2.61101	1.4493	8.66285
gadX	2.87281	0.730148	1.88391	3.95635	1.01683	6.22917	6.20061	0.581188	0.0149771	2.43616	0.555506	1.21056	0.485727	0.641249	0.0679729	8.5523	4.42804	6.41892	3.40367	0.898098	0.913815	0.935522	0.863472	0.133339	0.496812	0.452356	14.0689	14.0576	0.29214	0.432869	0.274991	0.70786	0.258574	2.68065	3.86195	2.53255	1.36693	8.37392	3.90425	2.56029	1.3819	8.46565	3.31083	1.64519	0.660119	3.96344	2.59911	1.40285	8.59399
dusB	2.92797	0.744436	1.96818	3.95038	1.08775	6.50981	6.0634	0.581433	0.0133525	2.48252	0.554475	1.23126	0.493577	0.624262	0.0466296	8.84921	4.35642	7.5829	3.83978	0.916929	0.923152	0.947849	0.862312	0.117595	0.525472	0.493121	15.7081	15.4136	0.336112	0.390114	0.273774	0.663888	0.264539	2.62021	3.98781	2.68061	1.48149	8.86617	4.00505	2.6922	1.48789	8.9045	3.39574	1.68419	0.675144	4.0742	2.73868	1.51358	9.05824
tusD	3.11518	0.703428	1.98469	4.45833	1.03952	6.52681	6.36775	0.536682	0.0136611	2.63025	0.542251	1.27538	0.498115	0.641686	0.0988228	7.74425	3.81602	7.62309	3.82824	0.896751	0.889235	0.91441	0.726166	0.203858	0.417162	0.398938	12.4075	12.7483	0.262135	0.379699	0.358166	0.737865	0.220266	3.14686	4.18386	2.66554	1.39613	8.76585	4.16211	2.65169	1.38887	8.7203	3.51421	1.704	0.66552	4.23538	2.69837	1.41332	8.87381
yiaD	2.88872	0.727964	1.89478	3.99519	1.02434	6.26278	6.21008	0.579161	0.0136989	2.39911	0.549396	1.17973	0.466496	0.622795	0.0569921	8.77083	4.51803	6.9175	3.65071	0.919992	0.926652	0.941762	0.830508	0.142958	0.484245	0.497618	15.581	15.774	0.393133	0.354406	0.252461	0.606867	0.217999	3.17959	3.94271	2.58612	1.39808	8.54785	3.96095	2.59808	1.40455	8.5874	3.28961	1.61763	0.639651	4.00266	2.62543	1.41934	8.67781
yicC	2.93036	0.764932	1.9976	3.8863	1.14661	6.64134	6.00045	0.586417	0.0156638	2.48474	0.555652	1.23416	0.489956	0.616581	0.0649346	10.7425	5.21264	9.63963	4.78081	0.901287	0.912848	0.887881	0.786175	0.255875	0.22307	0.467657	17.967	18.6449	0.279352	0.418609	0.302038	0.720648	0.301545	2.29865	3.94802	2.69133	1.54481	8.94776	3.97979	2.71298	1.55724	9.01975	3.37458	1.67614	0.665421	3.91151	2.66644	1.53052	8.865
kdsC	2.69467	0.768609	1.84794	3.52705	1.0488	6.15137	5.95261	0.627988	0.0136691	2.3173	0.566409	1.17103	0.478545	0.632869	0.0489817	9.54453	5.03922	7.05004	3.79125	0.904596	0.92098	0.936638	0.882515	0.100437	0.530218	0.4404	16.634	16.2432	0.262841	0.43235	0.304809	0.737159	0.296779	2.33557	3.63882	2.49542	1.41628	8.30667	3.68038	2.52392	1.43245	8.40154	3.16496	1.59939	0.653597	3.72054	2.55146	1.44808	8.49323
zapE	2.8115	0.726445	1.82359	3.90242	0.981653	6.03822	6.2692	0.586447	0.0154638	2.38993	0.54942	1.17453	0.465237	0.643708	0.0736946	7.87821	4.20097	6.44156	3.51247	0.912836	0.918433	0.923083	0.79879	0.136865	0.512418	0.466814	13.9776	14.5323	0.348232	0.392553	0.259215	0.651768	0.236402	2.93208	3.81834	2.47664	1.3332	8.20058	3.83318	2.48627	1.33838	8.23245	3.25841	1.60134	0.6343	3.84555	2.49429	1.3427	8.25903
rsmD	2.75738	0.767258	1.88234	3.63487	1.07194	6.26896	5.9875	0.614532	0.0153966	2.36838	0.566618	1.19493	0.485093	0.634308	0.0471306	10.6226	5.46849	7.80548	4.11823	0.900797	0.912009	0.909925	0.855465	0.142434	0.485905	0.471634	16.9445	17.7524	0.308407	0.327805	0.363788	0.691593	0.219225	3.1618	3.71371	2.53518	1.44371	8.4432	3.74269	2.55496	1.45498	8.50908	3.21468	1.62192	0.658433	3.73728	2.55127	1.45288	8.49679
yhjD	2.81311	0.754658	1.90288	3.74675	1.06201	6.3108	6.02204	0.603534	0.0137868	2.37602	0.559199	1.18604	0.478078	0.623218	0.0690957	10.0085	5.11747	7.50332	3.93746	0.89782	0.910203	0.935511	0.77778	0.127992	0.522781	0.457397	16.5009	16.0069	0.299952	0.396358	0.303691	0.700048	0.237593	2.91737	3.78096	2.55756	1.42739	8.48202	3.81356	2.57961	1.4397	8.55514	3.22102	1.60784	0.6481	3.88104	2.62526	1.46517	8.70654
mdtL	2.78686	0.753528	1.8761	3.72287	1.04532	6.22563	6.04715	0.606144	0.0139359	2.37792	0.559215	1.18786	0.478479	0.63275	0.0502629	9.47571	4.92213	7.22164	3.83321	0.907005	0.927739	0.936753	0.882953	0.0856084	0.582987	0.47195	15.507	15.7751	0.295976	0.430659	0.273365	0.704024	0.271471	2.5533	3.76961	2.53768	1.41394	8.421	3.82417	2.57441	1.4344	8.54289	3.26301	1.62999	0.656575	3.84814	2.59055	1.44339	8.59644
maoP	3.22911	0.708621	2.07922	4.59362	1.09729	6.82708	6.30016	0.526007	0.0140397	2.59359	0.550225	1.28285	0.512577	0.616647	0.162954	7.37088	3.44934	5.63824	2.70666	0.930325	0.933048	0.958676	0.804472	0.151534	0.55957	0.548312	12.5453	12.7288	0.457782	0.287656	0.254562	0.542218	0.255701	2.71077	4.43898	2.85825	1.50842	9.38503	4.44737	2.86365	1.51127	9.40276	3.57208	1.76683	0.705958	4.52708	2.91498	1.53836	9.57128
adiC	2.8195	0.745701	1.88006	3.81558	1.04088	6.23498	6.11602	0.595917	0.0147812	2.41823	0.553624	1.19619	0.477025	0.6351	0.0546245	8.66535	4.48817	6.76985	3.57756	0.913111	0.918967	0.928288	0.860844	0.137443	0.486909	0.465875	13.6628	13.5867	0.313749	0.400053	0.286198	0.686251	0.261774	2.64788	3.82992	2.55382	1.4139	8.46941	3.8455	2.56421	1.41965	8.50386	3.29821	1.63147	0.650612	3.87043	2.58083	1.42885	8.55898
yidG	3.05085	0.718956	1.97115	4.29879	1.06177	6.50075	6.29415	0.548904	0.0139588	2.5436	0.542623	1.23772	0.483087	0.626864	0.0644717	6.94763	3.38822	6.46871	3.25682	0.922483	0.918516	0.915281	0.865803	0.16782	0.489036	0.504668	15.4908	11.3371	0.341233	0.379202	0.279565	0.658767	0.2586	2.68039	4.17119	2.695	1.45167	8.88797	4.15974	2.6876	1.44769	8.86357	3.46812	1.68759	0.658674	4.15042	2.68158	1.44444	8.84371
yihI	2.78324	0.746879	1.85633	3.75046	1.02415	6.15733	6.10144	0.603047	0.0146878	2.34596	0.557041	1.16744	0.468303	0.627658	0.0636342	8.3439	4.38173	6.36178	3.41423	0.905707	0.916736	0.93742	0.806291	0.137225	0.484938	0.461181	14.2137	14.7412	0.554166	0.486089	-0.0402554	0.445834	0.219151	3.16287	3.76132	2.50867	1.38406	8.32113	3.79019	2.52793	1.39468	8.38498	3.19469	1.5898	0.63773	3.84492	2.56443	1.41482	8.50606
yijF	2.80974	0.770617	1.92619	3.68615	1.10543	6.41173	5.95629	0.609868	0.0147636	2.3965	0.560541	1.20072	0.48216	0.622378	0.0938345	9.39365	4.72819	7.24245	3.73774	0.90452	0.914822	0.89876	0.728391	0.154457	0.455374	0.475925	15.2223	16.0195	0.253448	0.398869	0.347682	0.746552	0.256782	2.69937	3.794	2.60095	1.49267	8.65779	3.82119	2.61959	1.50337	8.71984	3.2592	1.63296	0.655729	3.77889	2.59059	1.48672	8.6233
yjcO	2.92363	0.72549	1.8995	4.06653	1.02404	6.28126	6.26808	0.569535	0.0164295	2.50304	0.551252	1.23309	0.490677	0.648338	0.0825502	7.4822	3.81593	5.978	3.12798	0.89521	0.902137	0.89902	0.818163	0.157502	0.471243	0.45173	11.8906	12.4564	0.298203	0.418468	0.283328	0.701797	0.261571	2.64993	3.92241	2.54841	1.37387	8.42706	3.94129	2.56067	1.38048	8.46762	3.37429	1.6623	0.661471	3.93278	2.55515	1.3775	8.44935
yijD	2.78074	0.768406	1.90684	3.64119	1.08577	6.34398	5.9605	0.613182	0.0156019	2.33815	0.56034	1.16697	0.470367	0.612313	0.0603491	8.23581	4.17474	7.17037	3.73095	0.892236	0.907943	0.913364	0.883367	0.1135	0.544043	0.449441	14.2542	14.9579	0.272977	0.409859	0.317164	0.727023	0.207218	3.34502	3.72302	2.55299	1.45369	8.49369	3.76378	2.58094	1.46961	8.58666	3.16472	1.5795	0.636649	3.77794	2.59065	1.47514	8.61899
ompL	2.74634	0.76119	1.86854	3.62738	1.05022	6.21041	5.98638	0.616449	0.0136697	2.31494	0.564937	1.17095	0.476446	0.626288	0.0587071	9.39966	4.91319	7.18634	3.83793	0.909738	0.926741	0.942473	0.82498	0.113696	0.523613	0.491473	17.3525	15.5346	0.323119	0.405579	0.271302	0.676881	0.255926	2.70839	3.72183	2.53225	1.42326	8.41633	3.76596	2.56227	1.44013	8.51611	3.1744	1.60568	0.653334	3.80725	2.59036	1.45592	8.60948
dinI	2.83283	0.755604	1.9081	3.78527	1.06844	6.33304	6.0494	0.599251	0.0153722	2.43712	0.557899	1.21514	0.487742	0.63561	0.0650652	8.92621	4.53629	6.96864	3.64474	0.897246	0.907966	0.90819	0.808204	0.155996	0.465452	0.459124	15.4253	15.4331	0.270921	0.392317	0.336762	0.729079	0.273419	2.53511	3.80595	2.56356	1.43546	8.50853	3.83433	2.58268	1.44617	8.57199	3.29872	1.64473	0.660177	3.83493	2.58308	1.44639	8.57333
ruvA	3.05134	0.745113	2.03585	4.13209	1.12338	6.72494	6.10672	0.572889	0.0168664	2.59478	0.557153	1.30314	0.519611	0.637344	0.184386	10.4303	4.85031	6.99352	3.38289	0.862644	0.893143	0.909777	0.776912	0.152691	0.472874	0.431321	16.9021	16.9432	0.168105	0.404765	0.427131	0.831895	0.229107	3.02543	4.00237	2.67038	1.47351	8.82094	4.08788	2.72743	1.50499	9.0094	3.47623	1.74581	0.696122	4.13528	2.75906	1.52244	9.11388
ruvC	2.84754	0.748273	1.90274	3.8356	1.05352	6.30532	6.09622	0.59355	0.0155862	2.40767	0.556162	1.19472	0.478176	0.626827	0.0529084	8.2513	4.19442	6.42765	3.35701	0.881509	0.889216	0.895683	0.673272	0.147489	0.482801	0.445109	14.5333	13.8127	0.250903	0.396948	0.352149	0.749097	0.255535	2.71254	3.78421	2.52863	1.40006	8.37939	3.80448	2.54217	1.40756	8.42427	3.21679	1.59621	0.63887	3.82157	2.55359	1.41388	8.46212
holD	2.68959	0.766699	1.84025	3.52822	1.0397	6.12519	5.9573	0.628272	0.0138368	2.29777	0.574982	1.17961	0.488979	0.639094	0.0492391	11.328	5.99416	7.56377	4.10297	0.928071	0.942297	0.964969	0.845673	0.107272	0.520191	0.443788	19.9492	19.8856	0.350513	0.370368	0.279118	0.649487	0.252366	2.7466	3.69154	2.5258	1.42702	8.40701	3.72812	2.55083	1.44117	8.49031	3.18501	1.6351	0.677789	3.78717	2.59124	1.46399	8.62479
nhaA	3.10562	0.705311	1.99517	4.42519	1.04928	6.56089	6.32745	0.538415	0.012768	2.53925	0.551677	1.25706	0.503032	0.631517	0.102886	6.90924	3.39297	5.89814	2.95932	0.925809	0.912612	0.942919	0.766849	0.199692	0.436556	0.50716	12.0374	11.5524	0.293813	0.41426	0.291927	0.706187	0.256213	2.70536	4.25588	2.73414	1.43791	8.99091	4.21712	2.70924	1.42482	8.90904	3.44805	1.70696	0.683067	4.30665	2.76676	1.45507	9.09817
yjhI	2.67758	0.742603	1.78547	3.62164	0.97865	5.93311	6.11863	0.617456	0.0133055	2.26923	0.56304	1.14463	0.464901	0.640473	0.0984145	11.4774	6.30835	8.33173	4.65598	0.941758	0.951921	0.974074	0.860168	0.113086	0.508503	0.467422	21.6742	20.0903	0.350977	0.399633	0.24939	0.649023	0.199782	3.46953	3.71009	2.47397	1.35603	8.221	3.73632	2.49146	1.36562	8.27912	3.1665	1.59723	0.648728	3.79413	2.53001	1.38675	8.40722
yjhP	2.68362	0.742127	1.78526	3.63163	0.977191	5.93061	6.12672	0.615856	0.0135321	2.27919	0.559905	1.14062	0.460175	0.637872	0.044122	11.7402	6.40517	8.18229	4.57323	0.916278	0.935239	0.955773	0.913273	0.129353	0.464087	0.459262	20.8999	20.6995	0.380964	0.372734	0.246303	0.619036	0.254151	2.7273	3.65337	2.43037	1.3303	8.07368	3.7017	2.46252	1.3479	8.18048	3.14384	1.57334	0.634749	3.75476	2.49782	1.36723	8.29775
yjiN	2.6286	0.75589	1.7793	3.49019	0.990672	5.92315	6.02846	0.632035	0.0130389	2.2212	0.564412	1.12211	0.455518	0.629603	0.0465443	12.5458	6.8852	8.83376	4.96544	0.927989	0.946478	0.968191	0.844442	0.118299	0.482952	0.49283	22.6518	22.08	0.366633	0.386516	0.246851	0.633367	0.249939	2.77327	3.60762	2.442	1.35965	8.12923	3.65415	2.4735	1.37719	8.23409	3.08781	1.5599	0.63324	3.70957	2.51101	1.39807	8.35895
yjgH	2.71649	0.753828	1.83847	3.61755	1.0222	6.1089	6.02029	0.618232	0.0126713	2.28663	0.562385	1.14903	0.465733	0.624382	0.091034	12.1422	6.46514	8.53029	4.63272	0.91607	0.929562	0.955668	0.743695	0.169251	0.410642	0.481974	22.1508	21.5258	0.387845	0.387586	0.224569	0.612155	0.257404	2.69284	3.69758	2.50245	1.39138	8.31518	3.73232	2.52596	1.40445	8.39331	3.14171	1.57871	0.639894	3.80047	2.57208	1.4301	8.54657
topB	2.7807	0.758708	1.88149	3.6964	1.06167	6.26087	6.03364	0.607209	0.0155919	2.39114	0.555199	1.18324	0.473586	0.628508	0.0700885	12.0237	6.21933	8.6252	4.56101	0.914443	0.922945	0.916727	0.86751	0.120899	0.504891	0.518175	20.1691	21.1348	0.292107	0.434998	0.272894	0.707893	0.259149	2.67471	3.78071	2.55813	1.44348	8.51244	3.80306	2.57325	1.45201	8.56275	3.27026	1.61827	0.647706	3.7867	2.56218	1.44576	8.52593
mdlA	2.62889	0.747717	1.7536	3.53329	0.96388	5.8321	6.11066	0.626902	0.0145568	2.23719	0.564115	1.12733	0.457484	0.641964	0.0667058	9.3064	5.17782	6.71982	3.83578	0.920426	0.9394	0.959558	0.842523	0.10743	0.524779	0.483507	15.5859	15.5872	0.380825	0.349988	0.269187	0.619175	0.271349	2.55445	3.58917	2.39414	1.31596	7.96243	3.63668	2.42584	1.33338	8.06784	3.09481	1.55949	0.632861	3.68785	2.45997	1.35215	8.18136
ybdL	2.64849	0.754375	1.77595	3.53807	0.989599	5.91463	6.07807	0.625843	0.0146053	2.26356	0.559013	1.12883	0.453984	0.634829	0.0606873	9.72997	5.3049	7.20452	4.03262	0.924852	0.938867	0.944382	0.892449	0.119394	0.505078	0.500474	16.9645	16.8395	0.409535	0.327431	0.263034	0.590465	0.24866	2.78753	3.62703	2.43211	1.35523	8.09992	3.66244	2.45585	1.36846	8.17899	3.13013	1.56099	0.627786	3.67646	2.46526	1.3737	8.21031
trpB	2.65284	0.746102	1.77476	3.56879	0.974614	5.89842	6.09129	0.623077	0.0129753	2.2546	0.561906	1.13343	0.459179	0.637338	0.118562	12.17	6.6864	8.65926	4.8783	0.942566	0.9543	0.976613	0.87166	0.0998504	0.529603	0.473317	21.2873	19.6433	0.380448	0.353757	0.265796	0.619552	0.245369	2.82491	3.67787	2.4605	1.35119	8.17751	3.7079	2.4806	1.36223	8.24429	3.15128	1.58421	0.6418	3.7657	2.51926	1.38346	8.37279
cysM	2.66445	0.753172	1.79728	3.55271	0.996695	5.9772	6.04496	0.625464	0.0133514	2.26867	0.563835	1.14424	0.465042	0.635433	0.0714587	11.6851	6.36006	8.4971	4.72924	0.911381	0.94106	0.963183	0.883121	0.0991766	0.539759	0.464067	19.6667	19.6467	0.370608	0.390075	0.239316	0.629392	0.249857	2.77417	3.61497	2.43845	1.35226	8.10952	3.69011	2.48914	1.38036	8.27807	3.14198	1.58471	0.644056	3.74713	2.5276	1.40169	8.40599
acrB	2.47508	0.733155	1.60701	3.4077	0.873091	5.37444	6.29605	0.641149	0.0150607	2.15615	0.553448	1.06592	0.423506	0.663196	0.0544709	9.25219	5.54903	6.40388	3.9499	0.910236	0.92875	0.930486	0.797942	0.14404	0.433311	0.519098	16.2824	16.3902	0.461222	0.328165	0.210613	0.538778	0.21451	3.2313	3.35538	2.17857	1.18362	7.28595	3.39872	2.20671	1.19891	7.38005	2.96078	1.46369	0.581548	3.40281	2.20936	1.20035	7.38894
serA	2.62512	0.740461	1.7343	3.56603	0.946238	5.7685	6.17104	0.623427	0.0143766	2.27689	0.562524	1.14423	0.46425	0.658445	0.0656089	10.3655	5.82319	7.60797	4.38078	0.913809	0.935835	0.954701	0.883853	0.0958153	0.527483	0.470224	17.2332	17.6453	0.380513	0.335008	0.284479	0.619487	0.255269	2.71536	3.56762	2.35696	1.28596	7.83956	3.6225	2.39322	1.30575	7.96017	3.14196	1.57897	0.640635	3.67019	2.42473	1.32293	8.06495
pheA	3.18231	0.742306	2.13005	4.33097	1.17954	7.01651	6.0772	0.547552	0.0143189	2.58283	0.551149	1.28029	0.50675	0.602318	0.0944097	8.35573	3.81213	7.31489	3.39954	0.908909	0.895985	0.912537	0.807814	0.186218	0.467277	0.493006	14.3109	14.0561	0.282151	0.407212	0.310637	0.717849	NaN	NaN	4.31019	2.88498	1.59759	9.50331	4.27175	2.85925	1.58334	9.41856	3.46703	1.71859	0.680231	4.32104	2.89225	1.60161	9.52724
aspC	2.71741	0.732003	1.76417	3.76498	0.959625	5.86558	6.27718	0.600156	0.0165531	2.24447	0.55056	1.09822	0.4335	0.623365	0.128583	8.69024	4.76205	6.85164	3.85462	0.922405	0.935668	0.913046	0.773032	0.164815	0.451795	0.48969	14.0109	15.4936	0.400151	0.350944	0.248905	0.599849	0.317361	2.1841	3.7151	2.41188	1.31195	8.01913	3.74941	2.43416	1.32407	8.09319	3.09686	1.51529	0.598132	3.69108	2.39628	1.30347	7.96727
proC	3.03507	0.748424	2.03958	4.08715	1.13297	6.73174	6.07042	0.572457	0.0156156	2.47386	0.555053	1.23833	0.492092	0.6102	0.0984451	8.72558	4.22464	7.76944	3.70854	0.901728	0.903592	0.930737	0.785148	0.155888	0.478703	0.486225	14.771	15.4201	0.281497	0.346217	0.372286	0.718503	NaN	NaN	4.09035	2.74873	1.52689	9.07234	4.09563	2.75228	1.52887	9.08406	3.33832	1.67105	0.664048	4.17343	2.80456	1.55791	9.25661
entF	NaN	NaN	NaN	NaN	NaN	NaN	NaN	NaN	NaN	NaN	NaN	NaN	NaN	NaN	NaN	NaN	NaN	NaN	NaN	NaN	NaN	NaN	NaN	NaN	NaN	NaN	NaN	NaN	NaN	NaN	NaN	NaN	NaN	NaN	NaN	NaN	NaN	NaN	NaN	NaN	NaN	NaN	NaN	NaN	NaN	NaN	NaN	NaN	NaN
entC	2.82792	0.717805	1.83539	3.95416	0.97369	6.06543	6.26319	0.582011	0.0129472	2.35914	0.552772	1.1701	0.468549	0.636018	0.0761418	6.49055	3.45191	5.74598	3.12256	0.932262	0.938822	0.972592	0.870951	0.144903	0.478915	0.49629	11.0772	10.8569	0.393604	0.368733	0.237663	0.606396	0.254964	2.71861	3.89269	2.52646	1.34031	8.3492	3.91043	2.53797	1.34641	8.38725	3.26221	1.61801	0.647908	4.00304	2.59808	1.3783	8.58589
bioF	2.73114	0.742138	1.81116	3.70659	0.997491	6.01438	6.15324	0.607666	0.0141506	2.36192	0.558367	1.17923	0.475247	0.650597	0.0623734	9.22869	4.91015	6.91076	3.79737	0.916533	0.936302	0.941729	0.808862	0.113809	0.505833	0.456946	15.9784	16.7355	0.329296	0.394912	0.275792	0.670704	0.305392	2.2697	3.71871	2.46606	1.35818	8.18915	3.77001	2.50009	1.37692	8.30214	3.26035	1.62779	0.656023	3.78422	2.50951	1.38211	8.33343
trxC	2.65078	0.744827	1.77272	3.569	0.971546	5.89282	6.0946	0.62352	0.0128704	2.23823	0.55973	1.12166	0.452809	0.63215	0.0866672	12.2713	6.77397	8.88823	5.01348	0.925818	0.943138	0.969168	0.853663	0.0996254	0.535845	0.482439	20.8383	20.6041	0.38929	0.37774	0.232969	0.61071	0.252537	2.74474	3.6326	2.42931	1.3314	8.07546	3.67647	2.45865	1.34747	8.17299	3.10428	1.55567	0.628019	3.74341	2.50342	1.37201	8.32179
entE	NaN	NaN	NaN	NaN	NaN	NaN	NaN	NaN	NaN	NaN	NaN	NaN	NaN	NaN	NaN	NaN	NaN	NaN	NaN	NaN	NaN	NaN	NaN	NaN	NaN	NaN	NaN	NaN	NaN	NaN	NaN	NaN	0.265687	2.60888	NaN	NaN	NaN	NaN	NaN	NaN	NaN	NaN	NaN	NaN	NaN	NaN	NaN	NaN	NaN
flgF	2.72349	0.75747	1.8537	3.60565	1.03415	6.1588	5.98881	0.61915	0.0129436	2.29511	0.567347	1.16393	0.47607	0.626746	0.0434451	12.9452	6.81717	8.94848	4.82491	0.916201	0.93814	0.969775	0.867493	0.141465	0.446142	0.491963	22.893	23.0902	0.38656	0.364351	0.249089	0.61344	0.260311	2.66277	3.70744	2.5234	1.40776	8.38387	3.76425	2.56207	1.42934	8.51234	3.17217	1.60872	0.657996	3.8477	2.61887	1.46102	8.70106
entB	2.63805	0.744662	1.75708	3.564	0.967021	5.84653	6.12059	0.626361	0.0123007	2.14765	0.549598	1.048	0.413019	0.596174	0.0553838	10.9536	6.11141	8.50229	4.87026	0.913885	0.917485	0.940294	0.84678	0.15992	0.476352	0.49548	18.7407	18.8597	0.423971	0.423168	0.152862	0.576029	NaN	NaN	3.58537	2.38804	1.31428	7.94601	3.59432	2.39401	1.31756	7.96586	2.92616	1.42789	0.562737	3.6516	2.43216	1.33856	8.09281
cobU	2.70857	0.778333	1.87079	3.51298	1.08213	6.24022	5.92579	0.627951	0.0154767	2.33616	0.565293	1.18122	0.47899	0.630568	0.0764148	9.58562	4.95677	7.18408	3.81303	0.921101	0.93654	0.922041	0.857695	0.104784	0.546823	0.44757	17.6106	16.075	0.226995	0.41567	0.357334	0.773005	0.295275	2.34746	3.69968	2.55534	1.47809	8.52361	3.73948	2.58283	1.49399	8.61531	3.22532	1.6308	0.661299	3.70209	2.557	1.47905	8.52916
wcaD	2.75881	0.764232	1.87551	3.64256	1.06764	6.24589	6.00996	0.614082	0.0149808	2.36484	0.561531	1.18669	0.47819	0.633421	0.0704387	10.7494	5.54653	7.83774	4.15142	0.911797	0.927355	0.920199	0.824416	0.108464	0.531071	0.463247	18.1837	18.5137	0.281145	0.406051	0.312804	0.718855	0.268591	2.58068	3.74408	2.54532	1.44894	8.47651	3.78467	2.57292	1.46465	8.56841	3.2442	1.62795	0.656004	3.76595	2.56019	1.4574	8.52602
ubiI	3.10558	0.67264	1.89458	4.64438	0.947734	6.20717	6.63976	0.521832	0.0142428	2.57253	0.531583	1.23002	0.474867	0.650605	0.116124	7.8544	4.08037	6.56427	3.48076	0.934463	0.942217	0.95818	0.61777	0.177674	0.435861	0.548155	12.4582	12.2854	0.504862	0.303794	0.191344	0.495138	0.134547	5.15173	4.28143	2.61191	1.30657	8.55736	4.3045	2.62599	1.31361	8.60347	3.56566	1.70487	0.658191	4.35239	2.65521	1.32823	8.6992
rcsF	2.76778	0.752614	1.87332	3.68499	1.03847	6.21037	6.0182	0.610893	0.0130003	2.3143	0.558562	1.15792	0.467972	0.616835	0.0705899	10.4893	5.46061	8.04033	4.28212	0.925598	0.937093	0.971869	0.819249	0.120815	0.497134	0.480112	19.1414	19.1568	0.361136	0.391148	0.247716	0.638864	0.277214	2.5004	3.79235	2.56679	1.42289	8.50931	3.82269	2.58732	1.43427	8.57739	3.19637	1.59925	0.646335	3.91595	2.65045	1.46926	8.78665
menA	2.81675	0.735664	1.8625	3.8415	1.00892	6.15952	6.14835	0.59376	0.0141484	2.34372	0.553051	1.16448	0.463188	0.623556	0.0546998	10.1105	5.29571	7.5734	4.07473	0.909137	0.923258	0.956006	0.869929	0.124973	0.499279	0.443926	18.2118	17.51	0.339873	0.375799	0.284327	0.660127	0.2636	2.62954	3.81567	2.523	1.36672	8.3439	3.8532	2.54782	1.38017	8.42597	3.20611	1.59297	0.633622	3.94166	2.60631	1.41185	8.61942
crl	2.91169	0.741071	1.95621	3.94369	1.07649	6.47356	6.07045	0.583431	0.0122794	2.49063	0.557123	1.24621	0.503386	0.636422	0.0618221	11.1041	5.51457	9.01409	4.57493	0.9163	0.925442	0.955016	0.810336	0.112927	0.525774	0.445063	20.7123	18.8825	0.269139	0.415784	0.315077	0.730861	0.302609	2.29057	3.96391	2.66314	1.46551	8.81296	3.9891	2.68007	1.47483	8.86898	3.41224	1.70735	0.689655	4.07172	2.73557	1.50537	9.05266
flgC	2.82237	0.75755	1.90712	3.75964	1.07292	6.33504	6.0382	0.601466	0.0153379	2.42699	0.557305	1.20981	0.485168	0.633993	0.0536558	10.3269	5.27952	7.7597	4.05272	0.907483	0.910448	0.914996	0.778704	0.177662	0.380508	0.453177	17.3258	17.5293	0.276362	0.430905	0.292733	0.723638	0.271814	2.55008	3.8189	2.58049	1.45175	8.57182	3.82676	2.5858	1.45474	8.58946	3.29068	1.64035	0.657823	3.83884	2.59396	1.45933	8.61658
htpG	2.89412	0.743902	1.945	3.89959	1.06918	6.43087	6.05862	0.587782	0.0134017	2.38617	0.557274	1.19335	0.479929	0.611398	0.0607296	11.4249	5.74667	9.3418	4.81598	0.923304	0.930484	0.965443	0.857393	0.140987	0.497858	0.41324	20.7186	20.6108	0.315334	0.404114	0.280552	0.684666	0.294809	2.35118	3.95916	2.66076	1.46264	8.79744	3.97892	2.67403	1.46993	8.84134	3.28057	1.64065	0.659819	4.07651	2.73962	1.50599	9.05819
fliI	2.89721	0.755488	1.95874	3.86646	1.099	6.49018	6.02716	0.590497	0.0146086	2.46977	0.558232	1.23387	0.496614	0.628305	0.0541938	9.96247	4.94054	7.66198	3.89576	0.89812	0.920147	0.923721	0.851084	0.108537	0.542975	0.446659	16.4545	16.3623	0.270089	0.39863	0.331281	0.729911	0.270011	2.56711	3.8948	2.63319	1.47742	8.72494	3.95472	2.6737	1.50014	8.85917	3.37126	1.68425	0.677884	3.96453	2.68033	1.50387	8.88115
waaP	2.44544	0.750477	1.62852	3.278	0.895654	5.44204	6.12266	0.659731	0.0129751	2.04871	0.560172	1.02191	0.409438	0.627364	0.0428578	10.1403	6.1143	7.09154	4.36642	0.927548	0.950299	0.974098	0.849388	0.10759	0.498902	0.509569	17.9536	18.5472	0.462595	0.412906	0.124499	0.537404	0.264628	2.61933	3.35522	2.23438	1.22887	7.46665	3.40855	2.26989	1.2484	7.58534	2.85558	1.42438	0.570691	3.46524	2.30765	1.26916	7.7115
mepS	2.38895	0.882459	1.85337	2.71432	1.18884	6.2841	5.32136	0.734383	0.0143521	1.98723	0.634382	1.11322	0.5051	0.59888	0.068714	16.2109	8.45376	10.894	5.87465	0.889186	0.928588	0.97748	0.876956	0.0638668	0.513419	0.293416	29.4991	28.341	0.10947	0.425607	0.464923	0.89053	0.277872	2.49448	3.1917	2.47616	1.58832	8.39574	3.28008	2.54472	1.6323	8.62821	2.7285	1.52848	0.693513	3.39314	2.63243	1.68857	8.92562
atpC	2.75864	0.728062	1.79157	3.831	0.970897	5.94204	6.27981	0.593409	0.0156198	2.37484	0.550049	1.16429	0.46045	0.649469	0.106446	9.09668	4.93723	6.9849	3.88055	0.940255	0.953319	0.944246	0.891041	0.0885239	0.57964	0.486492	15.5156	15.4866	0.387545	0.38951	0.222946	0.612455	0.246936	2.80699	3.81842	2.47983	1.34389	8.22479	3.85316	2.50239	1.35611	8.29961	3.31708	1.62623	0.643139	3.829	2.4867	1.34761	8.24758
rlmE	2.71635	0.744002	1.8048	3.67162	0.989946	5.99122	6.13087	0.611543	0.0147418	2.34765	0.560648	1.17834	0.476722	0.651443	0.0525471	8.05637	4.32807	6.07528	3.35942	0.903251	0.92564	0.94847	0.834045	0.126428	0.491103	0.464841	14.2465	14.179	0.382765	0.35408	0.263154	0.617235	0.24589	2.81894	3.66468	2.43489	1.33555	8.08286	3.72199	2.47297	1.35644	8.20928	3.21679	1.61458	0.653213	3.78136	2.51242	1.37808	8.34022
amiA	2.9311	0.746762	1.96703	3.94558	1.0879	6.50323	6.05468	0.582963	0.0133965	2.50366	0.55628	1.24698	0.502138	0.632036	0.038753	10.5343	5.18319	8.23582	4.18174	0.903418	0.916485	0.929916	0.850021	0.106607	0.540966	0.432422	19.1223	18.8451	0.234465	0.432513	0.333022	0.765535	0.240069	2.88728	3.95485	2.65407	1.46787	8.77464	3.99084	2.67821	1.48123	8.85448	3.40887	1.69783	0.683687	4.02816	2.70327	1.49508	8.9373
dnaJ	3.44053	0.749458	2.36306	4.60697	1.32009	7.76519	5.9244	0.5262	0.0132834	2.89029	0.566446	1.46856	0.601005	0.62007	0.225693	12.7726	5.25021	11.4569	4.85277	0.871014	0.903651	0.944426	0.793004	0.140586	0.492829	0.369407	21.4832	22.8927	0.15085	0.354854	0.494296	0.84915	0.290889	2.38286	4.53911	3.1176	1.7416	10.2447	4.64297	3.18893	1.78145	10.4791	3.90043	1.98181	0.811052	4.77606	3.28035	1.83252	10.7795
waaR	2.78483	0.737383	1.82949	3.81473	1.00035	6.073	6.20025	0.596194	0.0156993	2.39619	0.553931	1.18846	0.471792	0.64779	0.0890264	9.2255	4.87921	6.89763	3.73999	0.90776	0.918846	0.923548	0.841324	0.1342	0.472562	0.463652	15.3361	15.2158	0.301208	0.405399	0.293393	0.698792	0.275645	2.51464	3.76883	2.47592	1.35382	8.21885	3.79791	2.49502	1.36426	8.28225	3.26788	1.6208	0.643421	3.8103	2.50316	1.36872	8.30928
wecA	2.68388	0.813358	1.95355	3.30995	1.17036	6.53872	5.63341	0.654199	0.0131517	2.14018	0.589709	1.12174	0.475314	0.574446	0.1083	11.0236	5.49562	8.02437	4.10002	0.864485	0.89828	0.951932	0.86234	0.0955915	0.532314	0.393342	17.7772	17.5104	0.209246	0.426363	0.364391	0.790754	0.251115	2.76027	3.52488	2.56569	1.5371	8.58763	3.60842	2.6265	1.57353	8.79117	2.87743	1.50815	0.639049	3.74514	2.72602	1.63315	9.12426
hscA	2.73103	0.752946	1.83649	3.65451	1.02431	6.11038	6.06885	0.612333	0.0148375	2.36147	0.558377	1.17831	0.474458	0.641282	0.053029	9.04692	4.77775	7.01277	3.79598	0.897638	0.914808	0.930677	0.868399	0.110319	0.532389	0.461422	15.1214	15.2405	0.302531	0.35334	0.34413	0.697469	0.221551	3.12861	3.67018	2.46802	1.37655	8.21162	3.71412	2.49756	1.39303	8.30993	3.21152	1.60246	0.645248	3.75519	2.52519	1.40843	8.40184
flhA	2.86042	0.743068	1.89685	3.88314	1.04477	6.28774	6.14081	0.58808	0.0159302	2.4494	0.556922	1.21882	0.489136	0.642126	0.0547031	6.96896	3.56225	3.94717	2.06392	0.876973	0.890823	0.895447	0.737427	0.17054	0.444002	0.419492	12.3994	12.0441	0.100131	0.677714	0.222154	0.899869	0.250954	2.76204	3.78939	2.51288	1.38408	8.32979	3.82595	2.53712	1.39743	8.41014	3.27619	1.63023	0.654242	3.83823	2.54527	1.40192	8.43714
fliF	2.81691	0.733387	1.8556	3.85941	1.0064	6.14327	6.1804	0.590724	0.0143263	2.39977	0.560567	1.20086	0.486619	0.647661	0.0500228	8.62605	4.51092	6.34664	3.41478	0.906954	0.912656	0.940087	0.854624	0.129557	0.484994	0.442959	14.1069	14.7813	0.263439	0.444481	0.29208	0.736561	0.305266	2.27063	3.81012	2.50986	1.36124	8.30931	3.82521	2.5198	1.36663	8.34221	3.25875	1.6307	0.660801	3.89863	2.56816	1.39286	8.50235
fliQ	2.82057	0.74093	1.87485	3.82728	1.02728	6.21102	6.12622	0.594867	0.0143629	2.36862	0.553092	1.17416	0.468808	0.62621	0.055244	9.70257	5.04296	7.55103	4.0297	0.911834	0.92162	0.943912	0.812644	0.133864	0.506813	0.456842	16.6812	16.7276	0.296617	0.415038	0.288345	0.703383	0.242478	2.8586	3.82799	2.54449	1.39419	8.42941	3.85404	2.56181	1.40368	8.48678	3.2365	1.60438	0.640581	3.91406	2.6017	1.42554	8.61894
waaO	2.67562	0.746472	1.77295	3.62775	0.987456	5.90589	6.1703	0.615776	0.0151154	2.30048	0.564048	1.15138	0.469205	0.650821	0.0526314	8.5091	4.63324	6.36355	3.54812	0.9416	0.955481	0.939858	0.684495	0.143436	0.476898	0.495325	15.1485	16.4118	0.374148	0.342904	0.282948	0.625852	0.275215	2.51857	3.70697	2.45635	1.36808	8.18237	3.74281	2.4801	1.38131	8.26149	3.21804	1.61061	0.65635	3.7025	2.45339	1.36643	8.1725
chiA	2.85811	0.754513	1.93458	3.80724	1.07899	6.40879	6.01707	0.597578	0.0138646	2.39859	0.556851	1.19427	0.479441	0.616926	0.0481459	10.3521	5.23604	7.79527	4.02815	0.891564	0.9048	0.92805	0.850883	0.135017	0.494328	0.466678	17.7193	17.441	0.310685	0.399808	0.289507	0.689315	0.251267	2.7586	3.82482	2.58892	1.44393	8.57645	3.86007	2.61278	1.45724	8.6555	3.23946	1.61294	0.647517	3.92278	2.65523	1.48092	8.79612
nrfD	2.82134	0.744904	1.87463	3.82465	1.03677	6.2245	6.13146	0.593996	0.0158063	2.43284	0.564065	1.22513	0.498343	0.65255	0.0745592	8.13738	4.2025	5.82263	3.07653	0.893819	0.907766	0.912815	0.84018	0.128978	0.502769	0.450008	14.0261	14.1522	0.276544	0.434204	0.289252	0.723456	0.234434	2.95668	3.78151	2.51262	1.38961	8.34286	3.81825	2.53703	1.40311	8.42391	3.29248	1.65803	0.674431	3.83164	2.54592	1.40803	8.45344
ybcF	2.83748	0.743154	1.88578	3.84981	1.03682	6.25066	6.12456	0.592442	0.0151167	2.40437	0.554084	1.19143	0.476029	0.630487	0.107464	8.68487	4.46677	7.02685	3.70552	0.900063	0.919884	0.940335	0.883155	0.113023	0.538717	0.468944	14.9042	14.7842	0.319417	0.363287	0.317296	0.680583	0.259562	2.67045	3.81965	2.53852	1.3957	8.41427	3.87249	2.57364	1.41501	8.53067	3.2814	1.62602	0.649667	3.92778	2.61039	1.43521	8.65246
nrfG	2.64227	0.734748	1.73176	3.61603	0.93812	5.75606	6.21595	0.617209	0.0151635	2.26759	0.560622	1.13383	0.458178	0.653348	0.0818768	8.51864	4.75704	6.38175	3.67058	0.920244	0.934812	0.951667	0.857193	0.0973497	0.517611	0.467961	15.5001	15.1918	0.399205	0.33491	0.265885	0.600795	0.24373	2.84391	3.60696	2.36403	1.28063	7.85762	3.64357	2.38802	1.29363	7.93737	3.12692	1.56351	0.631809	3.68639	2.41609	1.30883	8.03064
gloB	2.70687	0.776295	1.86109	3.51719	1.06606	6.20694	5.94095	0.628494	0.0166862	2.30094	0.566902	1.16703	0.472966	0.625206	0.0750917	10.1884	5.27033	7.31256	3.88073	0.8862	0.902044	0.90072	0.811723	0.13135	0.475923	0.396527	17.5278	18.0647	0.245148	0.369	0.385852	0.754852	0.246722	2.80943	3.60898	2.48133	1.42134	8.2755	3.64883	2.50873	1.43703	8.36689	3.10164	1.57315	0.637554	3.64549	2.50643	1.43572	8.35922
dadA	NaN	NaN	NaN	NaN	NaN	NaN	NaN	NaN	NaN	NaN	NaN	NaN	NaN	NaN	NaN	NaN	NaN	NaN	NaN	NaN	NaN	NaN	NaN	NaN	NaN	NaN	NaN	NaN	NaN	NaN	NaN	NaN	NaN	NaN	NaN	NaN	NaN	NaN	NaN	NaN	NaN	NaN	NaN	NaN	NaN	NaN	NaN	NaN	NaN
ansA	2.76037	0.7497	1.84765	3.70891	1.02467	6.13387	6.09161	0.606964	0.0151429	2.35392	0.559522	1.17849	0.474596	0.6376	0.0977482	9.42859	4.94976	7.00391	3.77511	0.920566	0.937509	0.943662	0.833954	0.116384	0.524525	0.453946	16.5176	16.5265	0.302947	0.418917	0.278136	0.697053	0.236981	2.92491	3.76902	2.52279	1.39909	8.37523	3.81355	2.5526	1.41562	8.47418	3.25203	1.62813	0.655673	3.82985	2.5635	1.42167	8.51039
fdhF	2.73995	0.72851	1.787	3.78296	0.958913	5.92379	6.23784	0.599281	0.0150327	2.34251	0.56088	1.17406	0.473865	0.65611	0.0732866	8.36184	4.55772	6.26975	3.50045	0.8891	0.902298	0.943004	0.857798	0.116531	0.513436	0.419478	13.9298	13.6522	0.321485	0.403266	0.275249	0.678515	0.241548	2.8696	3.66044	2.38735	1.28106	7.91389	3.69408	2.40929	1.29283	7.98662	3.15824	1.5829	0.638878	3.79979	2.47823	1.32983	8.21517
fkpA	2.58743	0.781651	1.80147	3.32385	1.03575	6.01786	5.87036	0.652333	0.0132112	2.17615	0.57753	1.11826	0.464844	0.619975	0.0551508	10.8706	5.88069	7.66513	4.24857	0.923661	0.938161	0.961275	0.87115	0.0337071	0.64034	0.479239	19.0318	19.2336	0.364828	0.354307	0.280865	0.635172	0.255062	2.71757	3.54049	2.46502	1.41726	8.23449	3.57625	2.48992	1.43157	8.31766	3.0078	1.54562	0.64249	3.63401	2.53014	1.45469	8.452
yahI	2.71398	0.756368	1.82915	3.62067	1.02745	6.09107	6.06887	0.616695	0.0151412	2.3484	0.567636	1.19023	0.484247	0.649836	0.0670849	9.25885	4.86433	6.98664	3.77368	0.895952	0.91293	0.924745	0.848722	0.102106	0.530546	0.448848	15.1414	16.2125	0.322286	0.370951	0.306763	0.677714	0.250022	2.77235	3.64301	2.45528	1.37916	8.1761	3.68614	2.48435	1.39549	8.27289	3.1896	1.61658	0.657705	3.71645	2.50478	1.40696	8.34092
dadX	NaN	NaN	NaN	NaN	NaN	NaN	NaN	NaN	NaN	NaN	NaN	NaN	NaN	NaN	NaN	NaN	NaN	NaN	NaN	NaN	NaN	NaN	NaN	NaN	NaN	NaN	NaN	NaN	NaN	NaN	NaN	NaN	NaN	NaN	NaN	NaN	NaN	NaN	NaN	NaN	NaN	NaN	NaN	NaN	NaN	NaN	NaN	NaN	NaN
sdaA	2.75392	0.750233	1.84939	3.68596	1.01943	6.13187	6.05393	0.61094	0.0139336	2.32645	0.563763	1.17282	0.476837	0.633777	0.0583194	10.0833	5.32842	7.13415	3.85572	0.909802	0.928986	0.95363	0.867237	0.115392	0.524813	0.45088	17.6765	16.6896	0.326709	0.387369	0.285922	0.673291	0.256687	2.70036	3.73227	2.50641	1.38159	8.31028	3.78223	2.53996	1.40008	8.42152	3.19515	1.61076	0.654888	3.84739	2.58372	1.4242	8.56661
ugd	2.69763	0.761497	1.82878	3.56373	1.02644	6.08078	6.00781	0.623505	0.0144255	2.28231	0.560852	1.14359	0.460944	0.623014	0.0746978	9.93674	5.28311	7.14876	3.90651	0.911107	0.930591	0.950617	0.859836	0.0909764	0.565077	0.464528	16.9795	17.1783	0.363573	0.35357	0.282857	0.636427	0.251625	2.75468	3.65929	2.48071	1.39235	8.24849	3.70905	2.51444	1.41128	8.36064	3.13802	1.57236	0.633765	3.76089	2.54959	1.431	8.4775
secB	2.54328	0.780361	1.75287	3.27974	1.00428	5.8643	5.93169	0.656951	0.0160292	2.17811	0.585031	1.13397	0.475706	0.647141	0.0991126	10.1842	5.58137	7.24674	4.10163	0.879008	0.902792	0.93194	0.800672	0.112776	0.471805	0.395335	16.6492	17.6279	0.283927	0.330077	0.385996	0.716073	0.199122	3.48102	3.37401	2.32543	1.33231	7.77981	3.4301	2.36408	1.35446	7.90912	2.9376	1.52937	0.64158	3.5001	2.41233	1.3821	8.07055
ushA	2.69975	0.766072	1.84794	3.54194	1.04338	6.14968	5.95855	0.625986	0.0140368	2.29962	0.569706	1.17149	0.480985	0.633064	0.0761305	9.87411	5.21899	6.46827	3.49595	0.913704	0.934952	0.964943	0.810899	0.118152	0.502926	0.480254	16.7415	16.8465	0.273178	0.482029	0.244793	0.726822	0.246483	2.81215	3.66877	2.51123	1.41788	8.35698	3.72321	2.54848	1.43892	8.48097	3.17138	1.6156	0.663323	3.80141	2.60202	1.46915	8.65911
dsdA	2.70487	0.737973	1.78643	3.68342	0.972348	5.92869	6.16801	0.610041	0.0146864	2.30525	0.561384	1.15613	0.467434	0.645885	0.106335	9.11286	4.96391	6.83877	3.80363	0.930326	0.939664	0.955721	0.832911	0.100585	0.573787	0.478007	15.8289	16.6398	0.350385	0.380333	0.269283	0.649615	0.256856	2.69859	3.71832	2.45576	1.33666	8.15003	3.74247	2.4717	1.34534	8.20295	3.18955	1.59963	0.646743	3.78435	2.49937	1.3604	8.29476
speA	2.70393	0.76841	1.8514	3.53822	1.05078	6.16332	5.96001	0.625844	0.0146419	2.29316	0.562655	1.15101	0.465625	0.620714	0.0824625	9.81852	5.13268	7.3931	3.95678	0.900355	0.919586	0.929925	0.861619	0.115101	0.496915	0.463891	16.6911	16.7365	0.361459	0.353432	0.285108	0.638541	0.247919	2.79587	3.6406	2.49275	1.41478	8.29838	3.68946	2.5262	1.43377	8.40974	3.12897	1.57053	0.635337	3.71599	2.54437	1.44408	8.47022
idnD	2.73983	0.751399	1.83735	3.66461	1.01589	6.09672	6.07127	0.611879	0.0152835	2.31634	0.563052	1.16527	0.473471	0.632868	0.05663	9.73778	5.1222	6.53669	3.53754	0.898594	0.919854	0.94001	0.81517	0.0963904	0.551752	0.44956	16.6878	16.0904	0.360243	0.344335	0.295422	0.639757	0.257976	2.68687	3.68444	2.47081	1.36613	8.19869	3.73914	2.50749	1.38641	8.32041	3.16119	1.59029	0.646162	3.79175	2.54277	1.40592	8.43746
idnK	2.68191	0.765737	1.8391	3.51478	1.03822	6.12033	5.94767	0.629675	0.0130278	2.27285	0.567831	1.15363	0.473185	0.625642	0.111161	10.7284	5.70484	7.5867	4.10946	0.929209	0.949432	0.976335	0.856409	0.125625	0.457024	0.49304	18.9929	19.1773	0.363113	0.389404	0.247483	0.636887	0.243051	2.85186	3.68391	2.52622	1.42611	8.40697	3.73591	2.56188	1.44624	8.52564	3.16609	1.607	0.659148	3.80623	2.6101	1.47346	8.68611
narJ	2.80224	0.761947	1.90808	3.70014	1.07256	6.33128	5.97718	0.609183	0.0141791	2.36601	0.564295	1.19482	0.48595	0.625236	0.0633185	9.87093	5.05589	7.13533	3.73256	0.905391	0.9272	0.946185	0.844625	0.0980609	0.560532	0.453167	16.3519	16.0691	0.328726	0.39893	0.272344	0.671274	0.230393	3.00855	3.78616	2.57804	1.44915	8.55433	3.84383	2.61731	1.47123	8.68462	3.24546	1.63894	0.666578	3.89475	2.65198	1.49071	8.79966
cmk	2.78474	0.723835	1.81359	3.85943	0.966318	5.99751	6.24513	0.591427	0.0144809	2.35738	0.555533	1.17324	0.471388	0.645853	0.0720364	8.97143	4.83401	6.6176	3.6469	0.923395	0.941729	0.969742	0.861367	0.146097	0.452005	0.449914	14.892	15.183	0.321471	0.387859	0.29067	0.678529	0.259287	2.67328	3.80977	2.48115	1.32201	8.20512	3.8585	2.51288	1.33892	8.31006	3.26635	1.62563	0.653148	3.93415	2.56215	1.36517	8.473
galU	2.46168	0.709539	1.54846	3.48994	0.806619	5.15159	6.46491	0.6316	0.0156908	2.16731	0.551588	1.06663	0.42366	0.689135	0.0777441	10.1597	6.40104	6.59581	4.24894	0.928839	0.940458	0.967395	0.881633	0.11252	0.486202	0.498453	18.6882	17.7866	0.422152	0.415943	0.161905	0.577848	0.280211	2.47366	3.38053	2.12643	1.1077	7.07448	3.40787	2.14363	1.11666	7.13168	3.00035	1.47661	0.586501	3.4721	2.18403	1.1377	7.26609
cadA	2.78406	0.752646	1.88034	3.71479	1.0438	6.2356	6.03213	0.606845	0.014073	2.34856	0.566864	1.18953	0.487371	0.630741	0.071838	9.4518	4.90853	6.97156	3.70369	0.923178	0.940282	0.957972	0.842647	0.120847	0.523937	0.460272	16.6054	16.8094	0.310089	0.417635	0.272276	0.689911	0.247264	2.80327	3.80827	2.57208	1.42779	8.52957	3.85369	2.60275	1.44482	8.63129	3.25087	1.64654	0.674616	3.90123	2.63487	1.46265	8.73778
galT	2.77372	0.744691	1.85539	3.73758	1.01886	6.14831	6.08859	0.603865	0.0137746	2.31518	0.566038	1.17299	0.479806	0.63096	0.0504264	8.50743	4.46366	6.4883	3.49133	0.928791	0.940549	0.961569	0.822166	0.118777	0.525002	0.481904	15.4814	15.1491	0.330875	0.405954	0.263171	0.669125	0.260566	2.66016	3.80891	2.54785	1.39911	8.44295	3.84008	2.5687	1.41056	8.51204	3.20526	1.62395	0.664268	3.89644	2.6064	1.43127	8.63698
wecE	2.80441	0.742815	1.86679	3.7904	1.01864	6.1793	6.10539	0.598685	0.0147658	2.36889	0.56114	1.18843	0.481233	0.635836	0.0489078	8.90154	4.64566	6.35061	3.40193	0.903183	0.917538	0.945042	0.816867	0.154536	0.462798	0.445917	15.0732	15.1202	0.318749	0.400644	0.280607	0.681251	0.24894	2.7844	3.7833	2.51841	1.3742	8.33622	3.82113	2.54359	1.38795	8.41958	3.22772	1.61928	0.655702	3.89468	2.59255	1.41466	8.58163
tdk	2.69176	0.758601	1.82953	3.57394	1.02887	6.09543	6.01263	0.622442	0.0127623	2.29065	0.560726	1.1481	0.463694	0.626635	0.0542244	11.7915	6.27639	8.61347	4.67611	0.906194	0.925614	0.941315	0.889779	0.0978537	0.561145	0.479948	20.2221	19.9116	0.329022	0.398966	0.272013	0.670978	0.251116	2.76027	3.63892	2.4733	1.3909	8.24025	3.68823	2.50681	1.40975	8.35192	3.13864	1.57312	0.635351	3.72859	2.53425	1.42518	8.44331
dmsC	2.88121	0.755157	1.94963	3.85089	1.09759	6.4692	6.03084	0.591621	0.013978	2.42917	0.555623	1.19946	0.479614	0.615326	0.112516	12.1559	6.06689	8.40897	4.29203	0.893085	0.906024	0.903393	0.751463	0.229921	0.297238	0.491636	21.6529	20.4721	0.367135	0.359081	0.273784	0.632865	0.257858	2.6881	3.8598	2.61181	1.47039	8.66643	3.89457	2.63534	1.48363	8.74451	3.28354	1.62133	0.648301	3.88748	2.63054	1.48093	8.72858
hyaA	2.85676	0.729897	1.88522	3.92877	1.01761	6.23428	6.16355	0.585118	0.0127197	2.35441	0.552828	1.16621	0.465952	0.617558	0.0589865	8.8863	4.61402	7.50259	3.96554	0.929758	0.939374	0.967579	0.868505	0.111168	0.563525	0.493499	15.8269	15.5225	0.375342	0.394767	0.229892	0.624658	0.272618	2.54256	3.92558	2.59055	1.39834	8.56675	3.95183	2.60788	1.40769	8.62404	3.25692	1.61324	0.644563	4.02985	2.65936	1.43548	8.7943
ynfE	2.83948	0.739447	1.89418	3.85644	1.0344	6.26978	6.09701	0.593116	0.0124186	2.36059	0.553951	1.17083	0.468543	0.616121	0.0597414	10.4023	5.38817	7.77652	4.09524	0.904828	0.919374	0.953819	0.85851	0.117891	0.537804	0.477019	18.4796	18.2813	0.391571	0.374737	0.233692	0.608429	0.267003	2.59603	3.83498	2.55826	1.39705	8.46793	3.87384	2.58419	1.41121	8.55374	3.2205	1.59735	0.639224	3.96745	2.64663	1.44531	8.76042
sfsB	2.98658	0.743879	2.00511	4.03497	1.1035	6.62018	6.05269	0.574646	0.0134747	2.47035	0.554062	1.22327	0.488912	0.608628	0.0576739	8.03372	3.91643	6.46172	3.2117	0.898818	0.884235	0.929863	0.826454	0.162673	0.494898	0.466609	13.4762	12.8793	0.340862	0.396353	0.262785	0.659138	0.299732	2.31255	4.01689	2.69684	1.48418	8.90401	3.97649	2.66971	1.46926	8.81446	3.28916	1.62873	0.650964	4.10426	2.7555	1.51647	9.09769
rluD	2.92922	0.761893	2.01883	3.8542	1.13713	6.68061	5.91543	0.593384	0.012535	2.40372	0.560964	1.20443	0.487282	0.595948	0.04886	11.2672	5.4455	9.66418	4.77372	0.913925	0.902337	0.940248	0.886031	0.162962	0.495047	0.380646	19.5323	19.2063	0.232156	0.387175	0.380669	0.767844	0.240567	2.88131	3.98121	2.74387	1.54551	9.07987	3.94936	2.72192	1.53315	9.00723	3.24084	1.62389	0.656985	4.05452	2.7944	1.57397	9.24706
rbn	2.85562	0.745126	1.91555	3.85237	1.05478	6.34095	6.06348	0.592761	0.0127811	2.357	0.556339	1.1712	0.470895	0.60947	0.0554462	10.3228	5.27744	8.00778	4.17348	0.922771	0.934891	0.952247	0.829677	0.123376	0.53428	0.480148	18.4233	17.7727	0.368459	0.411249	0.220292	0.631541	0.244832	2.83111	3.90505	2.6195	1.4424	8.67123	3.938	2.6416	1.45457	8.74438	3.25038	1.61512	0.64938	3.98566	2.67357	1.47218	8.85022
dnaQ	2.89046	0.742519	1.9348	3.91164	1.06192	6.4005	6.0733	0.586464	0.0132649	2.38471	0.558284	1.188	0.478894	0.611607	0.0721082	10.1237	5.13289	7.79121	4.01128	0.911409	0.920892	0.95905	0.810246	0.125264	0.543372	0.495512	17.7558	17.6197	0.385197	0.396463	0.21834	0.614803	0.266305	2.60283	3.92169	2.62508	1.44078	8.684	3.94755	2.64239	1.45028	8.74127	3.25684	1.62247	0.654033	4.05335	2.71321	1.48915	8.97555
amn	2.85587	0.757396	1.93185	3.81213	1.0921	6.41921	6.03275	0.59513	0.0145321	2.41589	0.554077	1.19148	0.475832	0.615427	0.106929	11.1122	5.6082	8.0661	4.14652	0.91214	0.920325	0.907741	0.864091	0.116446	0.543145	0.477067	19.3649	19.5336	0.322651	0.409824	0.267525	0.677349	0.257257	2.69438	3.87672	2.62241	1.48248	8.71381	3.89877	2.63732	1.49092	8.76338	3.29812	1.62658	0.649597	3.86492	2.61442	1.47797	8.68728
rbsK	2.97304	0.699342	1.89667	4.26799	0.988608	6.2521	6.37481	0.552721	0.0113791	2.57267	0.535139	1.24511	0.482762	0.655594	0.0573388	7.98112	4.13326	7.15174	3.76034	0.929521	0.934314	0.9568	0.838191	0.144591	0.496324	0.569345	14.2064	13.9725	0.424911	0.35854	0.216548	0.575089	0.27995	2.47596	4.0847	2.60586	1.35826	8.58982	4.09829	2.61453	1.36278	8.6184	3.54638	1.71637	0.665479	4.16267	2.6556	1.38418	8.75379
deoD	2.76527	0.745549	1.85339	3.72714	1.02174	6.15014	6.0782	0.605997	0.0127769	2.31857	0.556204	1.15137	0.461866	0.620145	0.0686739	11.9572	6.32034	8.28118	4.44909	0.910211	0.922929	0.95231	0.897584	0.10051	0.549347	0.505099	21.1696	21.3717	0.411393	0.335856	0.252751	0.588607	0.255438	2.71357	3.74872	2.51254	1.38512	8.33739	3.78191	2.53479	1.39738	8.41121	3.17098	1.57467	0.631669	3.85972	2.58694	1.42613	8.58427
phoU	2.89552	0.760215	1.96943	3.85708	1.1119	6.54082	6.00143	0.593124	0.0156366	2.40802	0.561618	1.20641	0.485445	0.61164	0.135156	10.0917	4.98903	7.027	3.54719	0.893853	0.913117	0.921328	0.840852	0.11444	0.560874	0.493239	15.3379	17.0593	0.331249	0.379244	0.289507	0.668751	0.269583	2.57119	3.88104	2.63974	1.49035	8.76704	3.93321	2.67522	1.51038	8.88489	3.271	1.63877	0.659417	3.95566	2.69049	1.51901	8.9356
cyaA	2.96898	0.728403	1.94439	4.11218	1.0518	6.4269	6.21416	0.566685	0.0152423	2.50444	0.556082	1.24447	0.497683	0.638535	0.121044	8.17453	4.08283	5.84312	2.99197	0.892183	0.90316	0.920061	0.706459	0.1582	0.485721	0.459484	13.6353	13.5473	0.327096	0.363325	0.309579	0.672904	0.244839	2.83103	3.9749	2.60317	1.40815	8.60438	4.00526	2.62305	1.41891	8.6701	3.37857	1.67883	0.671391	4.05246	2.65396	1.43563	8.77227
glnK	2.88537	0.739804	1.91932	3.92562	1.0516	6.35049	6.113	0.585905	0.0134276	2.40492	0.547853	1.18141	0.466357	0.614246	0.0995351	11.2435	5.74347	7.97696	4.1501	0.91405	0.919444	0.937593	0.834917	0.160036	0.473757	0.484285	19.2714	18.8039	0.360531	0.398022	0.241448	0.639469	0.255165	2.71646	3.92196	2.60884	1.4294	8.63194	3.93665	2.61862	1.43475	8.66427	3.28114	1.61185	0.636272	3.98649	2.65177	1.45291	8.77396
rpoD	2.89688	0.742196	1.942	3.92082	1.06582	6.42129	6.06648	0.585754	0.0126598	2.39339	0.55501	1.18606	0.475448	0.6095	0.0542017	10.7046	5.42324	7.82016	4.02517	0.931989	0.931989	0.960693	0.891232	0.102277	0.616309	0.502355	17.0974	17.2049	0.368219	0.404589	0.227193	0.631781	0.220367	3.14542	3.98686	2.67271	1.46685	8.83738	3.98686	2.67271	1.46685	8.83738	3.29394	1.63233	0.654341	4.06698	2.72642	1.49633	9.01497
mglB	2.85281	0.748153	1.91496	3.84501	1.0657	6.3525	6.07243	0.59319	0.0136549	2.40015	0.551655	1.18343	0.469186	0.618015	0.0701696	10.4986	5.35409	7.90471	4.09809	0.910683	0.926373	0.92403	0.85383	0.135064	0.524914	0.501118	17.6133	18.4855	0.3634	0.396997	0.239603	0.6366	0.257432	2.69255	3.86866	2.59685	1.44518	8.61453	3.91096	2.62525	1.46099	8.70873	3.29041	1.62238	0.643214	3.90462	2.62099	1.45862	8.6946
lysP	2.78584	0.74016	1.84891	3.78975	1.01793	6.13943	6.14088	0.598341	0.0139875	2.35776	0.548633	1.15435	0.456388	0.623796	0.0763564	11.2787	5.97015	8.09417	4.34881	0.917031	0.932773	0.938495	0.860321	0.120881	0.530594	0.496915	17.9952	19.3206	0.377641	0.356424	0.265935	0.622359	0.253623	2.73299	3.7945	2.51834	1.38648	8.36232	3.83613	2.54597	1.4017	8.45406	3.24666	1.58955	0.628451	3.85138	2.55609	1.40727	8.48766
rbsA	2.68483	0.734127	1.77328	3.67029	0.959715	5.8835	6.16261	0.613163	0.0121	2.22889	0.553958	1.10239	0.440454	0.620874	0.082993	12.0957	6.71259	7.83558	4.41077	0.932471	0.948115	0.974418	0.904324	0.0600994	0.62287	0.534651	20.0091	20.7514	0.507973	0.305673	0.186354	0.492027	0.260369	2.66217	3.69627	2.44131	1.32126	8.09994	3.73657	2.46793	1.33567	8.18825	3.10201	1.53423	0.612995	3.80532	2.51333	1.36024	8.33891
artI	2.93213	0.743304	1.95929	3.97146	1.08243	6.47907	6.09078	0.579774	0.0139129	2.3956	0.552274	1.18077	0.471415	0.601254	0.039287	7.46037	3.69896	6.3161	3.20477	0.928311	0.923324	0.933514	0.845945	0.171844	0.460167	0.511277	13.3032	13.1954	0.372278	0.357531	0.270192	0.627722	0.251137	2.76003	4.0251	2.68963	1.48591	8.8942	4.01121	2.68034	1.48079	8.86351	3.27723	1.61531	0.644906	4.03964	2.69934	1.49128	8.92633
gatC	2.65018	0.770414	1.81763	3.46793	1.03778	6.07014	5.96689	0.633816	0.0143462	2.23903	0.563434	1.12251	0.453989	0.617132	0.0856136	10.3196	5.53162	7.77256	4.24353	0.901387	0.91437	0.914659	0.843739	0.115173	0.52965	0.473283	17.049	16.961	0.348552	0.360998	0.29045	0.651448	0.242511	2.85821	3.5708	2.44903	1.39828	8.17877	3.60308	2.47117	1.41092	8.2527	3.04409	1.52612	0.617224	3.6038	2.47167	1.41121	8.25436
sapD	2.87702	0.730505	1.8963	3.95702	1.02588	6.2691	6.16819	0.581814	0.0130651	2.32556	0.545504	1.13314	0.445195	0.596552	0.0841255	10.9758	5.67638	8.33638	4.38238	0.915866	0.920028	0.942619	0.879206	0.13966	0.529157	0.484986	19.1323	17.9358	0.43351	0.373019	0.193471	0.56649	0.24071	2.8796	3.91553	2.5808	1.39619	8.53204	3.92684	2.58825	1.40022	8.55669	3.17415	1.54662	0.607646	3.98881	2.6291	1.42232	8.69173
chbA	2.98149	0.71544	1.92567	4.19452	1.02324	6.34897	6.28914	0.559184	0.0135961	2.45828	0.545265	1.20207	0.473926	0.623134	0.0568125	6.50578	3.29285	5.5245	2.85987	0.903634	0.900154	0.913092	0.790169	0.160019	0.516545	0.503704	10.9793	10.7701	0.39561	0.336551	0.267838	0.60439	0.247423	2.80146	4.02346	2.59865	1.38083	8.56779	4.01376	2.59239	1.37751	8.54715	3.3094	1.61826	0.638011	4.04992	2.61574	1.38992	8.62414
rplY	2.91619	0.793909	2.07911	3.69644	1.22533	6.91281	5.72983	0.609915	0.012955	2.48209	0.580058	1.28698	0.53897	0.616721	0.0494327	9.53642	4.45371	8.89223	4.26682	0.901744	0.905333	0.923779	0.844602	0.152725	0.461137	0.416317	16.4817	16.3421	0.223112	0.416344	0.360544	0.776888	0.1781	3.8919	3.93018	2.80204	1.65139	9.31646	3.93997	2.80902	1.65551	9.33966	3.35347	1.73879	0.728184	3.99066	2.84516	1.67681	9.45984
exbD	2.93101	0.720191	1.90817	4.08142	1.01603	6.29031	6.23223	0.569585	0.0128278	2.41009	0.545578	1.17992	0.465715	0.617278	0.0567741	7.35617	3.76177	5.83013	3.05438	0.919649	0.919649	0.95177	0.812545	0.139997	0.519537	0.495662	12.5608	12.8026	0.367684	0.380242	0.252075	0.632316	0.275854	2.51273	3.99948	2.60377	1.38641	8.58338	3.99948	2.60377	1.38641	8.58338	3.28866	1.61005	0.635486	4.08952	2.66239	1.41763	8.77663
fucP	2.91398	0.753939	1.97025	3.89698	1.10752	6.53323	6.03203	0.586797	0.0144997	2.45083	0.555216	1.21057	0.483789	0.612477	0.0587658	11.8193	5.84137	8.82644	4.44712	0.911437	0.911437	0.911291	0.83323	0.153017	0.487126	0.453323	18.5091	20.0451	0.280304	0.402838	0.316857	0.719696	0.230676	3.00486	3.95368	2.67322	1.50268	8.86426	3.95368	2.67322	1.50268	8.86426	3.32527	1.64249	0.656403	3.95328	2.67295	1.50253	8.86336
exbB	2.881	0.758012	1.95357	3.83715	1.10342	6.48531	6.01499	0.593747	0.0143472	2.44804	0.55426	1.21263	0.482223	0.619295	0.0760128	11.138	5.56217	8.06885	4.10294	0.891799	0.906998	0.915235	0.870457	0.120986	0.538215	0.480546	17.6797	18.232	0.326868	0.379265	0.293867	0.673132	0.234	2.96217	3.85608	2.61476	1.47687	8.68028	3.89692	2.64246	1.49251	8.77221	3.31128	1.64024	0.652268	3.91923	2.65759	1.50106	8.82244
tgt	2.92671	0.747289	1.95946	3.95454	1.08778	6.49244	6.08297	0.582086	0.0149629	2.4661	0.548086	1.2089	0.476715	0.616812	0.0961723	10.5147	5.24688	7.60117	3.84846	0.899144	0.905034	0.903079	0.839595	0.173549	0.43171	0.478868	17.2821	16.7297	0.325986	0.387457	0.286556	0.674014	0.278479	2.48905	3.93726	2.63603	1.46338	8.73417	3.95337	2.64682	1.46936	8.7699	3.33117	1.63296	0.643941	3.94801	2.64323	1.46737	8.75802
ptsP	2.84067	0.771523	1.96184	3.70638	1.12159	6.51929	5.91101	0.607753	0.0144014	2.44091	0.568284	1.23718	0.506181	0.630154	0.0707707	11.1962	5.5747	7.20039	3.65174	0.874668	0.903324	0.92035	0.789006	0.119632	0.488339	0.427791	18.5534	18.1831	0.250386	0.417085	0.332529	0.749614	0.278313	2.49053	3.75722	2.59483	1.48348	8.62276	3.8326	2.64689	1.51324	8.79575	3.29324	1.66918	0.682933	3.87809	2.67831	1.5312	8.90017
fhuF	2.91641	0.746855	1.95651	3.93612	1.08574	6.47922	6.0665	0.583887	0.0135105	2.45284	0.551382	1.20704	0.479706	0.615501	0.0722271	10.4632	5.23385	7.60503	3.87048	0.893256	0.899933	0.913012	0.85333	0.135355	0.522002	0.472493	17.6223	17.6658	0.362342	0.366014	0.271644	0.637658	0.268186	2.58458	3.90741	2.62134	1.45468	8.68088	3.92554	2.6335	1.46143	8.72116	3.30157	1.6247	0.645694	3.96129	2.65748	1.47474	8.80058
rpmI	2.66586	0.752255	1.78714	3.56814	0.991788	5.94605	6.08361	0.623375	0.0144717	2.2625	0.567172	1.14124	0.465801	0.637545	0.0604625	8.67847	4.72225	6.27683	3.49776	0.887654	0.907496	0.929456	0.847902	0.10657	0.554433	0.473662	14.2368	14.9539	0.37619	0.307963	0.315848	0.62381	0.268682	2.57981	3.55789	2.38514	1.32365	7.93567	3.60716	2.41817	1.34198	8.04556	3.06137	1.54421	0.630273	3.66249	2.45526	1.36257	8.16896
kbaY	2.95563	0.755959	1.99945	3.95455	1.12838	6.62867	6.02536	0.581951	0.01456	2.48694	0.549267	1.21865	0.481331	0.60934	0.0805169	9.31952	4.54494	7.55277	3.75298	0.906418	0.911153	0.902167	0.86435	0.132836	0.527713	0.467546	15.318	15.2184	0.278248	0.395124	0.326629	0.721753	0.265298	2.61272	3.99626	2.70343	1.52567	8.96251	4.0094	2.71231	1.53069	8.99198	3.37361	1.65313	0.652939	3.9845	2.69547	1.52118	8.93614
ileS	2.86349	0.742109	1.89917	3.89508	1.0486	6.29925	6.14285	0.587075	0.015557	2.44309	0.554832	1.21075	0.483427	0.637453	0.0657985	9.28774	4.76225	6.96684	3.6408	0.902703	0.911999	0.913899	0.809787	0.201465	0.344064	0.472068	14.4585	15.6687	0.333508	0.373524	0.292968	0.666492	0.198054	3.49978	3.86172	2.56123	1.41414	8.49521	3.88668	2.57778	1.42328	8.55013	3.31607	1.64338	0.656167	3.89181	2.58118	1.42516	8.5614
crr	2.99947	0.767303	2.0626	3.93402	1.16474	6.81083	5.88949	0.590645	0.0120687	2.56409	0.569999	1.3005	0.532852	0.628488	0.0794012	14.6017	6.8628	7.83461	3.79415	0.865515	0.856479	0.938319	0.789681	0.153053	0.50243	0.41725	25.7837	24.3545	0.249821	0.341168	0.40901	0.750179	0.3011	2.30205	3.94217	2.71085	1.53081	8.9514	3.91755	2.69393	1.52125	8.89551	3.34891	1.69856	0.695948	4.14621	2.85116	1.61004	9.41471
msyB	2.93992	0.761824	2.00778	3.89648	1.13971	6.65434	5.96977	0.586927	0.0138717	2.51529	0.557733	1.25284	0.504211	0.623265	0.0832001	12.4671	6.09287	8.11583	4.02579	0.916493	0.92582	0.924773	0.841859	0.130665	0.509601	0.474454	19.8491	20.3136	0.335432	0.400041	0.264527	0.664568	0.279514	2.47983	4.00287	2.7337	1.55179	9.06028	4.02883	2.75144	1.56185	9.11904	3.44693	1.71688	0.690966	4.02591	2.74944	1.56072	9.11243
cutC	2.75509	0.751054	1.85173	3.69782	1.03293	6.15735	6.06954	0.609041	0.0132804	2.32169	0.555721	1.14986	0.459313	0.619639	0.102324	11.2258	5.91053	7.80313	4.19286	0.903934	0.924932	0.920916	0.858424	0.120145	0.525752	0.525623	19.8554	19.3724	0.428094	0.324272	0.247634	0.571906	0.236902	2.92588	3.7187	2.49938	1.39421	8.31094	3.77322	2.53603	1.41465	8.43278	3.17967	1.57478	0.629051	3.76273	2.52898	1.41072	8.40934
lpxP	3.08628	0.70254	1.96002	4.43207	1.0262	6.44918	6.38376	0.538688	0.0135238	2.52548	0.542384	1.22789	0.481469	0.625542	0.0595253	6.50191	3.21977	5.63644	2.85364	0.901887	0.90428	0.917873	0.836979	0.138861	0.582741	0.505098	11.1943	11.1939	0.424453	0.262348	0.313199	0.575547	0.260321	2.66266	4.15983	2.6418	1.38316	8.69249	4.16673	2.64619	1.38545	8.70692	3.40961	1.65775	0.650023	4.20618	2.67124	1.39857	8.78934
hisA	NaN	NaN	NaN	NaN	NaN	NaN	NaN	NaN	NaN	NaN	NaN	NaN	NaN	NaN	NaN	NaN	NaN	NaN	NaN	NaN	NaN	NaN	NaN	NaN	NaN	NaN	NaN	NaN	NaN	NaN	NaN	NaN	NaN	NaN	NaN	NaN	NaN	NaN	NaN	NaN	NaN	NaN	NaN	NaN	NaN	NaN	NaN	NaN	NaN
ptsN	2.67707	0.711867	1.7206	3.7783	0.907582	5.70592	6.33692	0.600492	0.0114757	2.1436	0.552021	1.05674	0.419942	0.611685	0.0659335	6.95655	3.93388	6.8483	3.97013	0.913936	0.920843	0.942955	0.84607	0.151636	0.533514	0.502996	12.6235	11.9878	0.465272	0.324929	0.209799	0.534728	0.209221	3.31299	3.63853	2.33855	1.23354	7.75519	3.65599	2.34977	1.23946	7.79241	2.92746	1.44316	0.573503	3.71246	2.38606	1.2586	7.91276
yheS	2.92338	0.744677	1.96159	3.94599	1.08239	6.48791	6.06262	0.583403	0.0133227	2.41967	0.555366	1.20099	0.481682	0.611961	0.0707042	8.92724	4.45258	7.17438	3.64195	0.909934	0.91402	0.927402	0.788004	0.188199	0.426436	0.504311	14.4616	15.1049	0.355206	0.394263	0.250531	0.644794	0.245394	2.82463	3.9623	2.6587	1.46705	8.7936	3.97353	2.66624	1.47121	8.81854	3.28888	1.63241	0.654715	4.01056	2.69109	1.48492	8.90072
npr	2.94008	0.762913	2.00827	3.88538	1.13876	6.65625	5.96377	0.58787	0.0150142	2.48977	0.560359	1.24478	0.503334	0.617682	0.0951263	11.2461	5.45634	7.82554	3.88661	0.894286	0.914985	0.916795	0.860269	0.109033	0.559137	0.476784	18.2879	18.8154	0.337268	0.399108	0.263624	0.662732	0.241309	2.87244	3.94195	2.69262	1.52681	8.92445	3.99891	2.73153	1.54887	9.05341	3.38643	1.69307	0.684602	4.00393	2.73496	1.55081	9.06478
xanP	2.80629	0.730955	1.84274	3.8591	0.995494	6.10113	6.19609	0.591849	0.0137901	2.37997	0.559552	1.18754	0.478856	0.643863	0.0741608	9.77792	5.1881	6.76743	3.65848	0.894991	0.909533	0.930433	0.781971	0.11716	0.543595	0.466069	15.5897	15.7168	0.359556	0.370879	0.269565	0.640444	0.248279	2.7918	3.76441	2.47188	1.33537	8.18416	3.80254	2.49692	1.3489	8.26707	3.22488	1.60912	0.648852	3.85803	2.53335	1.36858	8.3877
puuP	2.89972	0.747357	1.94871	3.90673	1.08327	6.453	6.06009	0.58625	0.0135366	2.45144	0.555076	1.2166	0.487242	0.622688	0.0546583	6.96894	3.47817	6.30422	3.21433	0.91258	0.918108	0.923558	0.823726	0.154456	0.488786	0.492036	12.0793	12.4041	0.329458	0.407996	0.262546	0.670542	0.249647	2.77651	3.93745	2.6461	1.47095	8.76234	3.95257	2.65626	1.47659	8.79598	3.34152	1.65833	0.664152	3.96752	2.66631	1.48218	8.82927
gntT	2.92707	0.748178	1.9791	3.92429	1.09438	6.5424	6.01767	0.585699	0.012943	2.4023	0.556067	1.19476	0.480021	0.601954	0.0634685	9.15559	4.51261	8.03392	4.04959	0.912939	0.914777	0.948729	0.844467	0.178723	0.435307	0.467011	16.4707	16.0966	0.378756	0.342687	0.278558	0.621244	0.245896	2.81887	3.97557	2.68804	1.4864	8.88595	3.98063	2.69146	1.48829	8.89728	3.26698	1.62481	0.6528	4.07543	2.75556	1.52373	9.10915
hyfA	2.72272	0.754302	1.84291	3.62565	1.02649	6.12309	6.01667	0.616822	0.0126886	2.27296	0.562079	1.14106	0.46191	0.617374	0.0800131	10.0159	5.32649	7.06534	3.80596	0.929735	0.949825	0.967373	0.799207	0.102372	0.527033	0.529424	16.9692	16.8602	0.45845	0.346534	0.195016	0.54155	0.259346	2.67268	3.74133	2.53236	1.41052	8.41383	3.7938	2.56787	1.4303	8.53181	3.1671	1.58994	0.643617	3.84022	2.5993	1.4478	8.63622
exoD	2.90829	0.757042	1.97437	3.86965	1.10714	6.54171	5.99291	0.589822	0.0142771	2.42999	0.563982	1.22279	0.495609	0.618108	0.103824	9.90874	4.90376	6.778	3.41154	0.895431	0.913461	0.933706	0.817573	0.124774	0.512583	0.479233	15.812	15.7198	0.34669	0.403429	0.249881	0.65331	0.252174	2.74868	3.90241	2.64927	1.4856	8.77783	3.95149	2.68258	1.50428	8.88822	3.30163	1.66141	0.673384	4.00733	2.72049	1.52554	9.01382
folP	2.89864	0.742666	1.93424	3.92685	1.06474	6.39964	6.09289	0.584455	0.014337	2.41426	0.556802	1.20395	0.483614	0.622397	0.0826925	9.57065	4.83823	7.00866	3.59856	0.923486	0.934641	0.946068	0.779879	0.123123	0.545626	0.544019	16.139	16.9132	0.449215	0.342543	0.208242	0.550785	0.255565	2.71221	3.96585	2.64638	1.45674	8.75583	3.99664	2.66692	1.46805	8.82379	3.32877	1.66	0.666805	4.02842	2.68813	1.47973	8.89396
rpsF	2.97096	0.677523	1.81434	4.40784	0.908299	5.95508	6.61445	0.539259	0.0148526	2.54942	0.530084	1.21286	0.464615	0.668267	0.0488632	6.64442	3.59506	5.52784	3.03964	0.927136	0.923657	0.948731	0.771519	0.198325	0.386289	0.494099	10.2521	10.2735	0.3877	0.348533	0.263767	0.6123	0.320543	2.16242	4.07509	2.48863	1.24586	8.16822	4.06527	2.48263	1.24286	8.14855	3.48846	1.6596	0.635749	4.13655	2.52616	1.26465	8.29142
torD	2.88634	0.749143	1.93249	3.89016	1.07697	6.40395	6.08883	0.58749	0.0153118	2.45942	0.555002	1.21859	0.48684	0.629379	0.0793341	9.83813	4.94478	6.87726	3.53116	0.89948	0.915976	0.912787	0.862799	0.0928287	0.596912	0.461499	16.4749	16.6384	0.331898	0.368146	0.299956	0.668102	0.247009	2.80616	3.88384	2.60036	1.44916	8.61714	3.92851	2.63026	1.46583	8.71623	3.34744	1.65858	0.662624	3.91983	2.62445	1.46259	8.69699
rho	2.92945	0.741969	1.94819	3.98179	1.07324	6.44545	6.11657	0.579367	0.0149776	2.4576	0.550714	1.21072	0.480698	0.621337	0.0535414	9.21206	4.61044	7.07669	3.62503	0.913257	0.912371	0.922397	0.851808	0.129988	0.539168	0.471659	15.2289	14.8715	0.311847	0.404562	0.283591	0.688153	0.284248	2.43853	3.97969	2.64664	1.45801	8.7562	3.97725	2.64501	1.45711	8.75083	3.33662	1.64377	0.652631	4.00498	2.66346	1.46727	8.81185
yahJ	2.97108	0.741509	1.97413	4.04324	1.08746	6.52779	6.11549	0.572427	0.014985	2.49343	0.550648	1.22539	0.487041	0.621239	0.089691	9.1437	4.51841	6.84019	3.43611	0.905907	0.910251	0.911107	0.858823	0.130206	0.534947	0.483299	15.5036	16.8821	0.360521	0.383871	0.255607	0.639479	0.254922	2.71906	4.01572	2.66825	1.46982	8.82299	4.02783	2.67629	1.47425	8.84959	3.38029	1.66124	0.660272	4.03022	2.67788	1.47513	8.85484
mlc	3.14998	0.72227	2.02155	4.44586	1.08501	6.66546	6.3178	0.535489	0.0188622	2.63739	0.53102	1.24989	0.47579	0.617891	0.252717	6.94274	3.33462	6.2062	3.06157	0.890479	0.913487	0.891476	0.66038	0.196081	0.436833	0.486701	10.5955	11.277	0.363845	0.38778	0.248375	0.636155	0.247555	2.79998	4.21224	2.70328	1.4509	8.91325	4.27995	2.74674	1.47423	9.05653	3.58349	1.69825	0.646468	4.21515	2.70515	1.4519	8.9194
ppiA	2.9524	0.771996	2.0161	3.88615	1.15702	6.69731	5.96323	0.587557	0.0174188	2.47849	0.554094	1.2229	0.48661	0.60709	0.095876	9.15382	4.37878	6.76833	3.32352	0.876946	0.886461	0.879732	0.82849	0.118783	0.574785	0.436498	14.2858	15.4741	0.267696	0.366076	0.366228	0.732304	0.244164	2.83886	3.91117	2.67081	1.53275	8.87221	3.93705	2.68848	1.54289	8.93091	3.30509	1.63075	0.648899	3.91873	2.67597	1.53571	8.88936
rplK	2.86044	0.767006	1.97378	3.74487	1.12142	6.5492	5.91381	0.603813	0.0133907	2.35986	0.564511	1.19114	0.485193	0.601355	0.0632687	10.0158	4.94401	8.50921	4.30501	0.916297	0.919312	0.938869	0.906454	0.139743	0.505328	0.407256	18.2223	16.9371	0.233965	0.371895	0.39414	0.766035	0.221121	3.1347	3.89413	2.68705	1.52667	8.91591	3.90228	2.69268	1.52986	8.93456	3.21937	1.62498	0.661911	3.95554	2.72942	1.55074	9.0565
nanT	2.84402	0.749924	1.90885	3.81646	1.06148	6.32618	6.06163	0.595217	0.0148357	2.38073	0.553612	1.17953	0.470323	0.616244	0.0637165	9.12037	4.65642	6.72984	3.50239	0.932886	0.943857	0.944196	0.8671	0.0863884	0.59589	0.484759	15.9016	16.5187	0.323838	0.375767	0.300395	0.676162	NaN	NaN	3.91655	2.62872	1.46178	8.7119	3.94645	2.64878	1.47294	8.7784	3.30358	1.63675	0.652634	3.94738	2.64941	1.47329	8.78046
pcm	2.75736	0.72043	1.76538	3.85513	0.933037	5.84313	6.34129	0.590935	0.0188514	2.27657	0.549314	1.11562	0.440538	0.630696	0.347905	11.3365	6.45307	5.62095	3.17475	0.84908	0.918982	0.941636	0.860473	0.139637	0.515276	0.508556	14.3363	15.8665	0.443823	0.372488	0.183688	0.556177	0.249058	2.78308	3.58291	2.29394	1.21239	7.59256	3.76079	2.40782	1.27258	7.9695	3.10504	1.52161	0.600855	3.82031	2.44593	1.29272	8.09563
rimI	2.86283	0.715166	1.85055	4.01691	0.978331	6.11299	6.29217	0.574869	0.0140236	2.42672	0.554156	1.20531	0.482921	0.650468	0.0880616	7.83051	4.12809	5.78474	3.11536	0.907832	0.923331	0.957074	0.829317	0.124976	0.517591	0.46449	12.6884	12.3276	0.357541	0.36489	0.277568	0.642459	0.269558	2.57142	3.87458	2.50456	1.32408	8.27339	3.91643	2.53161	1.33838	8.36275	3.31982	1.6489	0.66065	4.00911	2.59152	1.37006	8.56064
rng	2.9997	0.749921	2.01717	4.03263	1.12137	6.66442	6.0445	0.574195	0.0149227	2.51446	0.56009	1.25891	0.508856	0.623315	0.109105	9.65665	4.64886	6.7835	3.34496	0.921272	0.932635	0.944487	0.821328	0.131768	0.499952	0.445079	17.1996	15.8366	0.299348	0.377437	0.323215	0.700652	0.257765	2.68906	4.09782	2.75561	1.53187	9.1041	4.13022	2.7774	1.54399	9.17609	3.46211	1.73336	0.700633	4.1643	2.80031	1.55672	9.25179
lysS	2.79255	0.749795	1.86101	3.77361	1.038	6.18781	6.12295	0.599798	0.0159238	2.39415	0.553308	1.18392	0.470238	0.636001	0.085053	8.9453	4.67796	6.43766	3.43313	0.902194	0.914753	0.9062	0.82007	0.10978	0.555641	0.505046	15.1479	15.1894	0.384675	0.361244	0.254081	0.615325	0.254571	2.72281	3.76472	2.50888	1.39936	8.34197	3.79764	2.53082	1.41159	8.4149	3.25585	1.61003	0.639485	3.77519	2.51586	1.40325	8.36517
ogrK	2.84837	0.752622	1.91367	3.82037	1.06908	6.34873	6.06256	0.595197	0.0151007	2.42127	0.557246	1.20243	0.482966	0.627035	0.094053	9.34281	4.76931	6.59464	3.42493	0.894252	0.908058	0.911062	0.785659	0.129633	0.524746	0.482473	15.8285	15.0657	0.348631	0.392751	0.258618	0.651369	0.247138	2.80469	3.81889	2.56571	1.43335	8.51194	3.85561	2.59038	1.44713	8.59378	3.27748	1.62763	0.653754	3.86365	2.59578	1.45015	8.61169
sanA	3.06283	0.69241	1.91194	4.4638	0.981571	6.29407	6.50827	0.535614	0.0170942	2.5498	0.541461	1.23595	0.482762	0.648702	0.154918	6.9206	3.52094	5.41492	2.82072	0.87957	0.884262	0.907214	0.726476	0.176536	0.462039	0.510336	11.7831	11.3647	0.406576	0.364741	0.228683	0.593424	0.25697	2.69738	4.06484	2.53744	1.3027	8.35321	4.07808	2.54571	1.30694	8.38042	3.395	1.64564	0.642787	4.14348	2.58653	1.3279	8.51481
pdeH	2.9185	0.743954	1.95025	3.95941	1.08142	6.46395	6.09864	0.580718	0.0140388	2.43203	0.553264	1.20471	0.479454	0.616912	0.10664	9.25402	4.61706	7.74279	3.94615	0.900189	0.906955	0.920789	0.835615	0.129021	0.527466	0.471952	17.078	16.5284	0.318444	0.416112	0.265444	0.681556	0.262458	2.64098	3.92906	2.62554	1.45587	8.70215	3.94753	2.63788	1.46272	8.74306	3.28953	1.62948	0.648504	3.98556	2.6633	1.47681	8.8273
ecnB	2.91379	0.753601	1.96042	3.92013	1.10422	6.50757	6.07303	0.585587	0.0154062	2.49051	0.556141	1.23147	0.492074	0.628216	0.106851	10.5077	5.20986	7.80887	3.95638	0.884028	0.889975	0.888755	0.798817	0.149035	0.491492	0.468167	17.4323	18.1342	0.297748	0.396275	0.305977	0.702252	0.251671	2.75418	3.87902	2.60984	1.47	8.66327	3.89504	2.62062	1.47607	8.69906	3.32921	1.64619	0.657786	3.89174	2.6184	1.47482	8.6917
pspB	2.80681	0.731851	1.85466	3.84868	1.00218	6.13898	6.15546	0.59396	0.0125385	2.34842	0.555249	1.16668	0.468486	0.62761	0.0637338	10.3244	5.47282	7.5505	4.07635	0.911148	0.926035	0.960219	0.880928	0.110099	0.548448	0.503366	16.9002	17.1994	0.397248	0.379644	0.223108	0.602752	0.232074	2.98676	3.8075	2.51589	1.35948	8.32768	3.847	2.54199	1.37359	8.41406	3.21874	1.59904	0.642104	3.93924	2.60294	1.40652	8.6158
bdcR	2.98311	0.753101	2.02022	3.98812	1.13156	6.68124	6.01357	0.577815	0.0144092	2.46284	0.552367	1.21825	0.484377	0.601447	0.057861	10.4376	5.04665	8.02899	3.96122	0.909196	0.912166	0.916655	0.819092	0.156158	0.482841	0.508568	17.3084	16.9938	0.341142	0.38272	0.276138	0.658858	NaN	NaN	4.04119	2.73677	1.53292	9.05101	4.04952	2.74241	1.53608	9.06966	3.34325	1.65375	0.657532	4.06214	2.75096	1.54087	9.09793
tatA	2.9909	0.740657	1.9913	4.06964	1.09809	6.57604	6.09981	0.57055	0.0133595	2.51217	0.550701	1.23361	0.490032	0.618681	0.0423918	11.2804	5.52733	8.91453	4.45546	0.908471	0.904352	0.92007	0.8778	0.144444	0.516003	0.423486	18.1387	18.0565	0.244258	0.452615	0.303127	0.755742	0.296301	2.33933	4.04971	2.69624	1.48683	8.90401	4.03816	2.68856	1.48259	8.87863	3.39181	1.66556	0.661616	4.08239	2.71801	1.49883	8.97589
hemN	2.8758	0.731216	1.89814	3.95496	1.02932	6.28078	6.16716	0.58313	0.0128133	2.40336	0.550996	1.18333	0.469446	0.624777	0.0730606	11.1456	5.75434	8.05017	4.22994	0.894305	0.908577	0.932472	0.895398	0.152276	0.484739	0.486596	18.665	17.9098	0.358339	0.391417	0.250244	0.641661	0.24355	2.84601	3.85581	2.54499	1.38009	8.42114	3.89414	2.57029	1.39381	8.50486	3.25441	1.60236	0.635681	3.95917	2.61322	1.41709	8.6469
ompW	2.8794	0.742753	1.9247	3.90159	1.06149	6.37367	6.09286	0.587136	0.0133529	2.41161	0.557053	1.20156	0.481872	0.623851	0.0593542	10.658	5.42949	7.48678	3.88618	0.900284	0.911664	0.936106	0.893804	0.129548	0.509596	0.49885	18.1481	17.8237	0.343513	0.403383	0.253103	0.656487	0.240507	2.88202	3.87667	2.59132	1.42914	8.58118	3.90737	2.61184	1.44046	8.64913	3.27258	1.63053	0.653905	3.97413	2.65647	1.46507	8.79691
fur	2.7788	0.69899	1.73721	4.02222	0.905523	5.74656	6.51219	0.574809	0.0150768	2.44767	0.536849	1.1823	0.459072	0.681013	0.0835393	8.51991	4.74269	6.56173	3.7333	0.939171	0.953163	0.946249	0.818577	0.10778	0.515502	0.549693	15.9456	15.0695	0.395271	0.392052	0.212677	0.604729	0.226153	3.06495	3.84344	2.40279	1.25246	7.94825	3.8809	2.4262	1.26466	8.02571	3.41844	1.65121	0.641144	3.86234	2.4146	1.25862	7.98734
chaC	2.97259	0.747577	1.99791	4.00981	1.11074	6.6143	6.06029	0.57826	0.0146749	2.52793	0.54707	1.23733	0.487814	0.618569	0.142423	11.0664	5.41445	7.06178	3.52907	0.886471	0.907795	0.922609	0.821847	0.118906	0.563145	0.493888	17.7045	18.6818	0.310449	0.40746	0.282092	0.689551	0.252753	2.74239	3.964	2.66425	1.48119	8.82029	4.02303	2.70392	1.50324	8.95162	3.42123	1.67457	0.660196	4.06455	2.73183	1.51876	9.04402
garK	2.90928	0.762078	1.9813	3.85681	1.12683	6.5737	5.99335	0.590385	0.0149793	2.46815	0.550457	1.20918	0.476546	0.60841	0.0728218	10.9821	5.40036	6.25147	3.12954	0.896133	0.913637	0.904296	0.798311	0.143315	0.49233	0.483708	17.471	18.3057	0.328205	0.393756	0.278039	0.671795	0.248059	2.79429	3.90564	2.65986	1.51275	8.82505	3.95332	2.69233	1.53122	8.93278	3.35389	1.64311	0.647563	3.9278	2.67495	1.52134	8.87513
dosP	2.88406	0.763143	1.96684	3.81994	1.12221	6.53348	5.99048	0.594367	0.0146396	2.42701	0.553438	1.19853	0.476117	0.609255	0.066535	9.93998	4.90915	7.58774	3.82464	0.912726	0.924113	0.914926	0.891931	0.098748	0.568219	0.496555	16.452	17.7157	0.32726	0.384622	0.288118	0.67274	0.262376	2.64181	3.91658	2.67099	1.52397	8.87252	3.94761	2.69215	1.53604	8.94282	3.32202	1.64051	0.651694	3.92255	2.67506	1.52629	8.88605
glvC	2.9291	0.758614	1.99711	3.88972	1.12845	6.61814	5.9751	0.587961	0.0131531	2.46298	0.556494	1.2237	0.491178	0.611454	0.0665975	11.1963	5.49064	7.6951	3.83052	0.894713	0.910136	0.92133	0.836028	0.147138	0.479132	0.490859	18.1331	17.9312	0.335051	0.4027	0.262248	0.664949	0.280214	2.47364	3.92839	2.67844	1.51343	8.87597	3.9706	2.70723	1.52969	8.97136	3.33874	1.65882	0.665827	4.00153	2.72831	1.54161	9.04124
sgcQ	2.8075	0.741343	1.866	3.81622	1.02746	6.19127	6.12846	0.596086	0.0140245	2.36568	0.54797	1.15902	0.457062	0.620998	0.078784	8.03356	4.22115	6.80095	3.63375	0.915317	0.922757	0.922798	0.871003	0.151911	0.483556	0.533432	14.1423	13.9158	0.39636	0.38782	0.21582	0.60364	0.239368	2.89574	3.81947	2.53859	1.39781	8.4229	3.83921	2.55172	1.40504	8.46645	3.23502	1.58493	0.625025	3.83932	2.55179	1.40508	8.46669
nohQ	2.92859	0.755159	1.97172	3.93476	1.11204	6.54371	6.058	0.58426	0.0153824	2.5233	0.542982	1.22719	0.477483	0.621712	0.125992	9.60293	4.74155	7.69076	3.87409	0.901905	0.920861	0.897058	0.784143	0.1951	0.342321	0.516426	15.0988	15.7777	0.355338	0.37911	0.265552	0.644662	0.25305	2.73917	3.94733	2.6576	1.49888	8.82001	3.99954	2.69275	1.5187	8.93667	3.44603	1.67596	0.652093	3.93409	2.64869	1.49385	8.79043
eutD	2.94957	0.749795	1.98213	3.96592	1.10072	6.55899	6.04762	0.580486	0.0149852	2.48589	0.554406	1.22739	0.491698	0.615826	0.0957625	9.58584	4.70705	6.91336	3.48919	0.901637	0.899909	0.919371	0.841632	0.13675	0.529285	0.468133	14.5116	15.4566	0.326795	0.40156	0.271646	0.673205	0.258237	2.68416	3.97487	2.67114	1.48334	8.83897	3.97012	2.66794	1.48156	8.82839	3.346	1.65206	0.661824	4.02404	2.70417	1.50169	8.94829
dsbA	NaN	NaN	NaN	NaN	NaN	NaN	NaN	NaN	NaN	NaN	NaN	NaN	NaN	NaN	NaN	NaN	NaN	NaN	NaN	NaN	NaN	NaN	NaN	NaN	NaN	NaN	NaN	NaN	NaN	NaN	NaN	NaN	NaN	NaN	NaN	NaN	NaN	NaN	NaN	NaN	NaN	NaN	NaN	NaN	NaN	NaN	NaN	NaN	NaN
ytfA	2.86782	0.728975	1.88928	3.95346	1.01969	6.24855	6.17582	0.582679	0.0129286	2.3784	0.561175	1.19421	0.484872	0.630679	0.0612173	9.64506	5.00547	7.89289	4.17342	0.905731	0.923219	0.952059	0.785636	0.144175	0.474824	0.485056	16.6554	16.6179	0.348851	0.424918	0.226231	0.651149	0.24414	2.83914	3.87568	2.55324	1.37804	8.44455	3.92295	2.58438	1.39485	8.54753	3.25346	1.63358	0.663266	4.00216	2.63656	1.42301	8.72012
thiD	NaN	NaN	NaN	NaN	NaN	NaN	NaN	NaN	NaN	NaN	NaN	NaN	NaN	NaN	NaN	NaN	NaN	NaN	NaN	NaN	NaN	NaN	NaN	NaN	NaN	NaN	NaN	NaN	NaN	NaN	NaN	NaN	NaN	NaN	NaN	NaN	NaN	NaN	NaN	NaN	NaN	NaN	NaN	NaN	NaN	NaN	NaN	NaN	NaN
hemE	2.89052	0.748949	1.96601	3.86702	1.09294	6.50972	6.00535	0.592515	0.0113451	2.47091	0.555589	1.2317	0.495977	0.625251	0.0507024	9.77468	4.83146	9.36797	4.74544	0.911116	0.913469	0.944711	0.82114	0.158592	0.464545	0.366684	16.6695	16.0899	0.208568	0.412472	0.37896	0.791432	0.236931	2.92552	3.92098	2.66687	1.48257	8.8304	3.92738	2.67123	1.48499	8.84481	3.35725	1.67351	0.673888	4.01335	2.72971	1.5175	9.03844
opgG	2.68152	0.781423	1.85819	3.44886	1.06908	6.19044	5.88026	0.636143	0.0151484	2.20983	0.571922	1.11702	0.45745	0.600285	0.0647737	10.2278	5.35753	7.46747	3.99933	0.883301	0.892818	0.912649	0.878709	0.15199	0.475192	0.434807	16.6007	16.9523	0.333545	0.403888	0.262567	0.666455	0.304665	2.27511	3.56801	2.47249	1.4225	8.23694	3.59163	2.48885	1.43192	8.29145	2.95984	1.49613	0.612707	3.64134	2.5233	1.45174	8.40621
yjgX	2.93495	0.733536	1.94614	4.01919	1.05644	6.42904	6.1299	0.575874	0.0131326	2.4307	0.559581	1.21861	0.492744	0.624186	0.0639131	10.1968	5.13046	8.0099	4.11228	0.907698	0.918918	0.950418	0.856095	0.136963	0.510835	0.483839	17.2948	17.3209	0.365268	0.393877	0.240855	0.634732	0.28317	2.44782	3.97182	2.63368	1.42966	8.70031	4.00283	2.65424	1.44082	8.76824	3.31511	1.66199	0.672029	4.09119	2.71283	1.47263	8.96179
tonB	2.68596	0.728733	1.7475	3.71749	0.94688	5.80482	6.27651	0.605422	0.0146533	2.29614	0.552508	1.13823	0.452838	0.652535	0.0605362	7.93419	4.38348	6.16094	3.47772	0.911933	0.929874	0.93205	0.8534	0.0901913	0.561376	0.530339	13.4726	13.8861	0.441334	0.289983	0.268683	0.558666	0.247579	2.7997	3.64556	2.37181	1.28517	7.87866	3.69117	2.40149	1.30125	7.97725	3.15546	1.56421	0.62231	3.69675	2.40512	1.30321	7.98929
zapA	2.99133	0.744375	2.00146	4.05944	1.1134	6.62967	6.09872	0.572086	0.0146873	2.50131	0.549281	1.22967	0.486968	0.615056	0.0961041	10.1942	4.92799	8.20332	4.07007	0.900075	0.914944	0.917726	0.860349	0.105185	0.565708	0.477273	17.7152	16.9513	0.275437	0.386868	0.337695	0.724563	0.247637	2.79904	4.02678	2.69427	1.49881	8.92454	4.0685	2.72218	1.51434	9.017	3.40203	1.67247	0.662324	4.07635	2.72743	1.51726	9.0344
uhpC	2.94961	0.73606	1.95857	4.02683	1.06708	6.47046	6.11944	0.575312	0.0133945	2.43828	0.548544	1.19372	0.473131	0.607937	0.0622952	10.3052	5.13698	8.35362	4.24947	0.898162	0.899858	0.911617	0.716857	0.203498	0.409663	0.478892	17.9495	18.3522	0.359714	0.394179	0.246107	0.640286	0.254707	2.72136	3.96535	2.63304	1.43455	8.69868	3.97002	2.63614	1.43623	8.70892	3.28181	1.60669	0.636811	4.00251	2.65771	1.44799	8.78019
tolB	2.93896	0.751608	1.97858	3.95241	1.10817	6.55802	6.04669	0.580349	0.0145939	2.45583	0.550191	1.20633	0.478241	0.608864	0.0573932	8.53794	4.23054	7.1465	3.59895	0.937244	0.938161	0.921997	0.849883	0.171311	0.437328	0.487343	13.7901	14.6177	0.308943	0.449239	0.241818	0.691057	0.242084	2.86325	4.05954	2.73298	1.5307	9.05849	4.06212	2.73472	1.53167	9.06425	3.39436	1.66734	0.661007	4.01687	2.70425	1.51461	8.96326
ybhF	2.97389	0.75157	2.0095	3.98787	1.12313	6.64746	6.0253	0.578596	0.0139467	2.4792	0.554423	1.22966	0.490321	0.610196	0.0922543	10.5145	5.10723	7.63121	3.7766	0.893208	0.901209	0.918652	0.819096	0.158672	0.473513	0.469617	17.628	17.6592	0.30665	0.423743	0.269607	0.69335	0.258661	2.67975	3.98429	2.69225	1.50473	8.906	4.00645	2.70722	1.5131	8.95553	3.34	1.65661	0.660566	4.05518	2.74015	1.5315	9.06447
sieB	2.89863	0.765373	1.99145	3.81209	1.13169	6.60314	5.9293	0.596782	0.0133817	2.40982	0.56172	1.21035	0.48961	0.606603	0.0684342	10.1367	4.97761	7.40974	3.70259	0.909442	0.930339	0.934412	0.860384	0.106422	0.549615	0.494205	16.6742	17.0821	0.343758	0.390095	0.266146	0.656242	0.258812	2.67819	3.92741	2.69825	1.53335	8.94673	3.98471	2.73762	1.55572	9.07726	3.31275	1.66386	0.673062	3.99597	2.74536	1.56012	9.10292
pheM	2.90243	0.747556	1.95108	3.90326	1.08011	6.45461	6.04855	0.586626	0.0136852	2.39949	0.553688	1.18937	0.474981	0.609759	0.0757641	9.59661	4.79074	6.91867	3.52889	0.907245	0.917262	0.9339	0.881809	0.117817	0.548273	0.485072	16.9659	16.5657	0.39507	0.35592	0.24901	0.60493	0.255636	2.71146	3.92658	2.63954	1.46124	8.73218	3.95394	2.65793	1.47142	8.79302	3.26879	1.62026	0.647059	3.9998	2.68876	1.48849	8.89501
rhoL	2.87217	0.735944	1.89309	3.94032	1.03832	6.27303	6.1838	0.583281	0.014941	2.47574	0.543786	1.205	0.471357	0.63559	0.0800354	7.57176	3.89203	6.3017	3.29486	0.902242	0.911854	0.906024	0.862771	0.116408	0.562994	0.493445	11.9738	13.1018	0.321757	0.402281	0.275961	0.678243	0.261643	2.64921	3.8722	2.55221	1.39984	8.45714	3.89808	2.56927	1.4092	8.51368	3.36004	1.63541	0.63972	3.88236	2.55891	1.40352	8.47934
sfmF	2.92404	0.748147	1.96734	3.93522	1.0946	6.51017	6.05255	0.58408	0.0132236	2.43796	0.552335	1.20295	0.478616	0.611539	0.0819899	10.2478	5.09996	7.46664	3.77368	0.894283	0.908638	0.923038	0.863755	0.130748	0.523911	0.472283	16.0778	16.5934	0.342155	0.39016	0.267685	0.657845	0.248254	2.79209	3.92044	2.63772	1.4676	8.72857	3.95964	2.6641	1.48227	8.81586	3.30141	1.62899	0.648125	3.99936	2.69082	1.49714	8.90429
ynfN	3.04855	0.736715	2.02931	4.16453	1.1112	6.69648	6.10371	0.56237	0.013043	2.54955	0.549138	1.25741	0.497942	0.619124	0.0724463	10.2441	4.94474	8.36509	4.11348	0.900406	0.915287	0.93556	0.802072	0.136731	0.490166	0.513189	18.0388	17.6748	0.383367	0.402447	0.214186	0.616633	0.28582	2.42512	4.10475	2.73239	1.49619	9.01655	4.14731	2.76072	1.5117	9.11004	3.46846	1.71061	0.677411	4.206	2.79979	1.5331	9.23896
insP	2.79641	0.733581	1.83692	3.84174	0.997913	6.08989	6.19684	0.593739	0.0146356	2.36701	0.549473	1.16426	0.459869	0.632918	0.0895417	8.06649	4.29702	6.30111	3.41295	0.900278	0.911782	0.929074	0.81785	0.126143	0.508396	0.495564	13.1747	13.2318	0.380662	0.356304	0.263034	0.619338	0.259829	2.66771	3.76492	2.47312	1.34353	8.19907	3.79506	2.49292	1.35429	8.26471	3.21232	1.58004	0.624097	3.84082	2.52298	1.37062	8.36437
intG	2.92463	0.724784	1.90483	4.06455	1.02511	6.29156	6.23962	0.57058	0.0143838	2.47758	0.543175	1.20393	0.471636	0.630024	0.0784969	8.60643	4.4083	6.54028	3.41968	0.908198	0.920106	0.928066	0.787945	0.160509	0.471112	0.472217	14.383	14.3775	0.358167	0.392882	0.24895	0.641833	0.26088	2.65696	3.95923	2.57867	1.38775	8.51721	3.99204	2.60004	1.39925	8.5878	3.38183	1.64333	0.64377	4.01413	2.61443	1.40699	8.63532
ygfK	2.94237	0.755624	1.98673	3.93657	1.11768	6.58449	6.03001	0.582981	0.0149996	2.47485	0.550305	1.21566	0.481874	0.610348	0.0787245	8.38145	4.11694	6.92864	3.46588	0.902222	0.913388	0.900235	0.827835	0.148227	0.495405	0.481437	13.6503	13.7772	0.313029	0.396151	0.29082	0.686971	0.26398	2.62576	3.96678	2.67842	1.5068	8.87693	3.9976	2.69923	1.51851	8.9459	3.36241	1.65163	0.654689	3.96132	2.67473	1.50473	8.86471
yraR	2.92399	0.752129	1.96937	3.92253	1.09952	6.52358	6.04194	0.584264	0.0146101	2.47361	0.552361	1.22189	0.485577	0.619271	0.0623665	9.68714	4.80446	6.85838	3.4656	0.886511	0.898842	0.907682	0.839256	0.146739	0.497194	0.460262	15.1937	15.4253	0.301948	0.396647	0.301405	0.698052	0.248814	2.7858	3.8993	2.62626	1.46627	8.69956	3.93277	2.6488	1.47885	8.77423	3.327	1.64345	0.653102	3.95694	2.66509	1.48794	8.82816
menD	2.94325	0.729122	1.93929	4.0562	1.04643	6.40127	6.16303	0.573721	0.0127367	2.43109	0.550677	1.19549	0.475544	0.614562	0.0914398	12.4059	6.28837	8.60686	4.44204	0.906257	0.907986	0.946799	0.886688	0.1345	0.535233	0.470834	21.1556	20.7348	0.358951	0.392539	0.24851	0.641049	0.266158	2.60427	3.97907	2.62179	1.4147	8.65408	3.98385	2.62494	1.4164	8.66446	3.29061	1.61815	0.643674	4.09248	2.69652	1.45502	8.90072
rimP	3.20569	0.681299	1.96796	4.77498	1.00535	6.46005	6.60371	0.510334	0.0148397	2.86485	0.523584	1.3622	0.514604	0.692581	0.150008	5.04614	2.48851	4.8436	2.43761	0.913682	0.922876	0.922781	0.787745	0.217709	0.313062	0.502906	8.75618	8.59175	0.355143	0.49327	0.151586	0.644857	0.333254	2.07993	4.35624	2.67428	1.36618	8.77862	4.38409	2.69137	1.37492	8.83474	3.91796	1.86294	0.70377	4.3838	2.69119	1.37483	8.83416
kdgT	2.97796	0.732307	1.9609	4.09428	1.06357	6.47294	6.16965	0.568165	0.0147879	2.48979	0.551784	1.22802	0.489799	0.625901	0.0733063	7.87615	3.91363	6.2234	3.16193	0.890585	0.889922	0.915008	0.83146	0.154463	0.497276	0.47042	12.1887	12.858	0.325418	0.392373	0.282209	0.674582	0.253844	2.7306	3.9825	2.62236	1.42234	8.65643	3.98068	2.62115	1.42169	8.65245	3.32814	1.6415	0.65472	4.0505	2.66713	1.44663	8.80422
yhbX	2.98947	0.760323	2.0342	3.97145	1.15441	6.73787	5.98895	0.579016	0.0151937	2.49633	0.552228	1.23142	0.488249	0.604352	0.100735	9.22339	4.40797	7.14943	3.49218	0.91493	0.916635	0.912807	0.888859	0.169045	0.45853	0.480647	15.5108	15.5983	0.303527	0.412067	0.284406	0.696473	0.250878	2.76289	4.06594	2.76669	1.5701	9.16407	4.07075	2.76996	1.57196	9.17491	3.39923	1.67681	0.664845	4.05996	2.76262	1.56779	9.1506
nfi	3.02462	0.732889	2.0009	4.14704	1.08508	6.59618	6.13952	0.563042	0.014185	2.49958	0.551084	1.2328	0.490887	0.616564	0.0612866	8.80728	4.30198	6.82466	3.40755	0.890815	0.886889	0.927667	0.908855	0.140712	0.529522	0.463545	14.7446	14.7244	0.304543	0.394242	0.301216	0.695457	0.25068	2.76507	4.04555	2.67629	1.45134	8.82265	4.03455	2.66901	1.44739	8.79867	3.33421	1.64443	0.654797	4.15022	2.74553	1.48889	9.05091
hda	2.83816	0.739865	1.87939	3.8745	1.03534	6.23434	6.15978	0.588941	0.0150286	2.38728	0.553665	1.18096	0.472304	0.628666	0.0762479	8.30916	4.31429	6.59931	3.48989	0.900398	0.912596	0.933714	0.799764	0.144088	0.448621	0.495675	14.3423	13.8335	0.370674	0.391711	0.237616	0.629326	0.257336	2.69355	3.82145	2.53051	1.39403	8.39425	3.8539	2.55199	1.40587	8.46552	3.24166	1.60361	0.641334	3.91073	2.58962	1.4266	8.59036
yghS	2.77399	0.730516	1.81884	3.82243	0.982475	6.0304	6.2103	0.595252	0.0142916	2.35251	0.555838	1.17016	0.468756	0.642062	0.0515939	7.94493	4.27269	6.19396	3.38722	0.898576	0.920652	0.939822	0.820374	0.117779	0.530901	0.493885	13.0764	13.1293	0.396948	0.330487	0.272566	0.603052	0.26069	2.65889	3.73033	2.44589	1.32119	8.10941	3.78785	2.48361	1.34156	8.23445	3.21233	1.59783	0.640081	3.83852	2.51683	1.3595	8.3446
yhdJ	2.9619	0.764139	2.02698	3.90938	1.1507	6.71239	5.95042	0.586509	0.0145952	2.46312	0.554517	1.21963	0.487084	0.600532	0.0712432	9.00416	4.3269	6.9436	3.41945	0.903679	0.917493	0.912004	0.841363	0.126198	0.539926	0.478747	14.9046	14.8665	0.333301	0.356411	0.310287	0.666699	0.251512	2.75592	3.99714	2.73545	1.5529	9.05851	4.03559	2.76176	1.56784	9.14565	3.35601	1.66175	0.663653	4.02027	2.75127	1.56188	9.11092
adeQ	2.98229	0.736023	1.96757	4.08966	1.07643	6.50343	6.16421	0.567971	0.0155803	2.49361	0.549222	1.22655	0.484171	0.623025	0.0738309	8.56572	4.23301	6.20775	3.13534	0.887941	0.899971	0.899653	0.686546	0.145862	0.511513	0.457583	13.3394	14.5066	0.388448	0.315583	0.29597	0.611552	0.268599	2.58061	3.981	2.62646	1.4369	8.68128	4.01433	2.64845	1.44893	8.75397	3.35653	1.651	0.65172	4.01345	2.64787	1.44861	8.75205
dapF	3.07371	0.727251	2.02165	4.24343	1.08537	6.65749	6.17694	0.554665	0.0157679	2.43474	0.557463	1.21548	0.491349	0.600853	0.150157	8.28705	3.98522	6.13283	3.03723	0.909668	0.922231	0.947172	0.782824	0.191121	0.414752	0.507457	15.3377	14.1544	0.417259	0.299503	0.283238	0.582741	0.182509	3.79789	4.16528	2.7396	1.47082	9.02178	4.20171	2.76357	1.48368	9.10069	3.32825	1.66155	0.671667	4.27498	2.81176	1.50956	9.25939
yhfY	2.91957	0.737766	1.93429	3.98492	1.0589	6.39585	6.13899	0.577999	0.0145531	2.45553	0.548001	1.20441	0.476733	0.621848	0.0602756	8.42981	4.25522	6.55569	3.37164	0.91983	0.927945	0.932141	0.887639	0.147289	0.487007	0.481078	14.2012	14.6631	0.31853	0.403606	0.277864	0.68147	0.265094	2.61472	3.98438	2.63975	1.44509	8.72849	4.00685	2.65464	1.45324	8.77773	3.36999	1.65294	0.654274	4.01852	2.66237	1.45747	8.80329
dcrB	2.87825	0.744848	1.92074	3.90132	1.06497	6.36784	6.10565	0.586038	0.0146091	2.45789	0.551801	1.20996	0.481567	0.628684	0.0683728	9.01022	4.57971	6.57494	3.4013	0.903242	0.919901	0.918786	0.856196	0.11573	0.533128	0.467035	14.1708	14.5763	0.317727	0.394941	0.287331	0.682273	0.258191	2.68463	3.88308	2.59129	1.43676	8.59091	3.92818	2.62139	1.45345	8.69069	3.35448	1.65132	0.657233	3.92515	2.61936	1.45233	8.68397
tiaE	2.92907	0.750186	1.95956	3.95522	1.09526	6.49329	6.09587	0.581051	0.0158627	2.49444	0.545828	1.21482	0.477464	0.619604	0.0765868	8.11168	4.01888	6.45649	3.26457	0.89897	0.907868	0.900143	0.799873	0.129552	0.548146	0.468806	12.9902	13.5502	0.31591	0.378977	0.305113	0.68409	0.249755	2.77531	3.93996	2.63584	1.47326	8.73426	3.96433	2.65215	1.48237	8.78829	3.37609	1.64419	0.64622	3.94316	2.63799	1.47446	8.74136
frlB	2.90569	0.746138	1.94508	3.92064	1.07689	6.43717	6.08103	0.584837	0.0144685	2.43292	0.550717	1.20084	0.477419	0.61613	0.0540634	9.02856	4.50946	6.84357	3.49797	0.921578	0.92999	0.9429	0.873854	0.140765	0.495706	0.478712	15.1754	15.1037	0.32492	0.396483	0.278596	0.67508	0.248092	2.79392	3.97023	2.65769	1.47143	8.79554	3.99345	2.67324	1.48003	8.84697	3.3437	1.65038	0.656144	4.02935	2.69726	1.49334	8.92649
bisC	2.96181	0.736719	1.96305	4.04377	1.07126	6.48246	6.1311	0.573396	0.0141287	2.44176	0.547947	1.19916	0.474826	0.610853	0.0794444	8.11443	4.04096	6.54321	3.32172	0.919269	0.9232	0.941233	0.85221	0.128832	0.556063	0.467172	14.1501	13.9847	0.31352	0.414823	0.271658	0.68648	0.249981	2.7728	4.04045	2.67795	1.4614	8.84326	4.05147	2.68526	1.46539	8.86738	3.34009	1.64033	0.649516	4.10243	2.71903	1.48382	8.97892
yhfK	2.90475	0.737002	1.91779	3.9734	1.05056	6.34708	6.16732	0.578531	0.015286	2.43216	0.549825	1.19186	0.472623	0.621101	0.0908294	8.18794	4.14211	5.94957	3.08611	0.896843	0.908909	0.901392	0.73303	0.143496	0.511427	0.46984	14.2749	13.5275	0.345746	0.374417	0.279837	0.654254	0.251179	2.75958	3.90148	2.57586	1.41105	8.52501	3.93425	2.59749	1.4229	8.59661	3.29417	1.61428	0.64013	3.91381	2.584	1.41551	8.55194
pdeK	2.68933	0.79648	1.91945	3.3912	1.12683	6.41093	5.73775	0.644174	0.0129331	2.18875	0.578096	1.1267	0.468275	0.586165	0.0500481	9.53513	4.82313	7.11136	3.69093	0.879977	0.906103	0.948023	0.879633	0.0823407	0.581198	0.380842	16.074	14.8997	0.238409	0.390637	0.370954	0.761591	0.260025	2.6657	3.57016	2.54812	1.49591	8.51069	3.6354	2.59468	1.52324	8.66621	2.95872	1.52306	0.633008	3.74258	2.67118	1.56815	8.92172
yheO	2.99058	0.735732	1.97082	4.10632	1.07912	6.51454	6.18045	0.566714	0.0158596	2.51134	0.546696	1.23321	0.48532	0.624767	0.100297	8.27264	4.06068	6.56785	3.2995	0.893389	0.89814	0.906459	0.823199	0.136059	0.534818	0.46615	14.1607	14.0484	0.292633	0.405679	0.301688	0.707367	0.251359	2.7576	4.00716	2.64076	1.44594	8.72901	4.02038	2.64947	1.45071	8.7578	3.37611	1.65786	0.652438	4.04363	2.66479	1.4591	8.80845
yieL	2.97915	0.723259	1.9379	4.14621	1.03945	6.39584	6.24923	0.56278	0.0156909	2.4955	0.548476	1.22748	0.486719	0.634545	0.0632835	7.95137	3.99067	6.17548	3.16464	0.904168	0.906395	0.926241	0.773857	0.173042	0.464385	0.469424	13.1668	13.9068	0.29688	0.393931	0.309189	0.70312	0.249628	2.77672	4.02179	2.61612	1.40323	8.63424	4.028	2.62016	1.4054	8.64758	3.37407	1.65963	0.658074	4.08379	2.65645	1.42486	8.76736
yrhC	2.91362	0.753243	1.96596	3.89909	1.10093	6.51429	6.03612	0.586439	0.0146947	2.44214	0.554649	1.21041	0.484197	0.61473	0.0543827	8.2671	4.08969	6.46966	3.26199	0.894564	0.909063	0.922824	0.828758	0.127377	0.530708	0.495588	13.9922	13.5929	0.334082	0.409304	0.256615	0.665918	0.249151	2.78204	3.90722	2.63639	1.47636	8.73578	3.94669	2.66302	1.49128	8.82402	3.30804	1.63959	0.655876	3.98451	2.68854	1.50557	8.90859
hofP	2.88928	0.722601	1.87246	4.04028	1.0058	6.19864	6.28585	0.573647	0.0155857	2.45576	0.554489	1.21479	0.485902	0.649099	0.108658	8.01448	4.15504	5.54401	2.92585	0.878489	0.899619	0.916113	0.817639	0.139507	0.506857	0.463452	13.2152	13.0611	0.347078	0.385948	0.266973	0.652922	0.261447	2.65119	3.83164	2.48319	1.33386	8.22039	3.88818	2.51983	1.35354	8.34168	3.30479	1.63477	0.653891	3.93288	2.5488	1.3691	8.43759
dgoA	2.95665	0.739355	1.95747	4.05145	1.08181	6.48269	6.16516	0.571553	0.0157203	2.52972	0.556377	1.25738	0.50545	0.642399	0.105897	6.99522	3.46353	5.62014	2.83499	0.89741	0.914337	0.908909	0.838306	0.129375	0.524549	0.494559	11.3364	12.4073	0.334147	0.39473	0.271123	0.665853	0.254552	2.72301	3.97275	2.63019	1.4536	8.71058	4.01964	2.66123	1.47075	8.81338	3.43922	1.70944	0.687172	4.00454	2.65124	1.46523	8.78028
rhtB	2.99385	0.724986	1.95535	4.16094	1.05426	6.45852	6.23076	0.561985	0.0152435	2.50998	0.55681	1.25004	0.501842	0.638844	0.0713693	7.25507	3.58954	5.47258	2.78346	0.878733	0.890712	0.904633	0.741627	0.188122	0.419716	0.468737	11.6456	12.0794	0.329245	0.374188	0.296567	0.670755	0.255181	2.71629	3.971	2.59354	1.39835	8.56649	4.00411	2.61517	1.41001	8.63791	3.35696	1.67186	0.671186	4.04293	2.64052	1.42368	8.72166
frlC	2.96746	0.729182	1.9414	4.1023	1.04796	6.41224	6.20736	0.568225	0.0154213	2.46752	0.550143	1.21402	0.481106	0.626971	0.0712016	7.70404	3.85564	5.65597	2.89613	0.882271	0.889036	0.915164	0.815262	0.139176	0.51865	0.46029	12.5035	12.1718	0.345927	0.364732	0.28934	0.654073	0.25149	2.75616	3.94565	2.58136	1.39341	8.52598	3.9642	2.59349	1.39996	8.56605	3.29634	1.6218	0.642705	4.03665	2.64089	1.42555	8.7226
gtrS	2.68694	0.747751	1.7972	3.61215	0.988367	5.97237	6.09616	0.617896	0.0146208	2.26241	0.566747	1.14458	0.467909	0.635874	0.0743648	7.84931	4.25478	5.71874	3.17102	0.891335	0.911565	0.945723	0.859756	0.120795	0.512006	0.451403	12.5556	12.8115	0.348753	0.352649	0.298598	0.651247	0.256473	2.70261	3.59519	2.40469	1.32246	7.99116	3.64596	2.43865	1.34113	8.10401	3.0699	1.5531	0.634914	3.73331	2.49708	1.37326	8.29817
smf	2.85201	0.740556	1.90464	3.8676	1.04711	6.30706	6.10391	0.59059	0.0130665	2.34036	0.552178	1.15142	0.458486	0.603578	0.0485874	10.9057	5.61618	8.27862	4.3402	0.935652	0.94284	0.954538	0.850998	0.109733	0.55967	0.492022	19.2223	18.3661	0.368592	0.394571	0.236837	0.631408	0.244028	2.84044	3.9351	2.62794	1.44477	8.70224	3.95475	2.64107	1.45198	8.7457	3.24527	1.59662	0.63576	3.98695	2.66257	1.4638	8.8169
ypdJ	2.84873	0.738744	1.89688	3.87251	1.03657	6.27898	6.10997	0.590523	0.0129607	2.36289	0.555136	1.17217	0.468931	0.617041	0.0759516	11.336	5.86177	8.21125	4.3212	0.903552	0.917819	0.941311	0.880478	0.108542	0.555059	0.491221	19.2271	19.6239	0.397318	0.368976	0.233706	0.602682	0.265386	2.61185	3.84408	2.55965	1.39875	8.47285	3.88228	2.58509	1.41265	8.55706	3.22017	1.59744	0.639064	3.94602	2.62753	1.43584	8.69754
srlE	2.7879	0.741035	1.86171	3.77447	1.0181	6.16858	6.09205	0.601229	0.0124023	2.31317	0.55415	1.14742	0.457376	0.615133	0.0508432	10.9367	5.77152	7.80836	4.18644	0.905288	0.932088	0.961651	0.830219	0.115118	0.504326	0.514477	18.2542	17.9675	0.413913	0.362056	0.224031	0.586087	0.274845	2.52195	3.76653	2.51522	1.37548	8.3339	3.83715	2.56238	1.40127	8.49016	3.18374	1.57926	0.629513	3.91659	2.61543	1.43028	8.66594
ybgO	3.26639	0.709303	2.1083	4.62908	1.11268	6.91285	6.27446	0.522851	0.013592	2.89762	0.606116	1.50147	0.658303	0.710593	0.112614	7.74818	3.61804	6.87526	3.27786	0.917328	0.903998	0.94764	0.509808	0.225424	0.394788	0.542805	13.2263	12.2685	0.360006	0.400951	0.239043	0.639994	0.270222	2.5651	4.44995	2.87223	1.51586	9.4177	4.40903	2.84581	1.50192	9.33109	3.91126	2.02671	0.888589	4.54444	2.93322	1.54805	9.61767
rutB	2.78359	0.756784	1.88398	3.71574	1.06286	6.26688	6.04034	0.606329	0.0139849	2.33579	0.564864	1.17832	0.475748	0.625696	0.0782152	10.7635	5.54241	8.06926	4.24613	0.911651	0.936346	0.94094	0.838366	0.122396	0.492944	0.495808	18.9193	18.1771	0.388977	0.364432	0.246591	0.611023	0.281917	2.45869	3.77732	2.55656	1.4423	8.50414	3.84254	2.6007	1.4672	8.65096	3.22438	1.62658	0.656734	3.85479	2.60899	1.47188	8.67855
pdeB	2.89684	0.732739	1.90801	3.985	1.04061	6.3189	6.18165	0.578293	0.0142994	2.43332	0.550275	1.19384	0.473211	0.62503	0.0757349	10.8928	5.55747	8.45597	4.41059	0.904827	0.919694	0.925203	0.894919	0.105657	0.58046	0.462982	19.3095	19.1972	0.328406	0.39415	0.277444	0.671594	0.266897	2.59706	3.91245	2.57695	1.40544	8.53427	3.95298	2.60364	1.42	8.62266	3.32047	1.62909	0.645735	3.9681	2.6136	1.42543	8.65565
ybjI	2.8782	0.743536	1.92253	3.9011	1.06425	6.37176	6.10505	0.586588	0.0141615	2.40947	0.554084	1.19201	0.47472	0.618649	0.0614734	10.8047	5.5067	8.20781	4.25465	0.906118	0.919547	0.924322	0.810064	0.117209	0.544489	0.484856	19.0867	19.1476	0.363046	0.40306	0.233895	0.636954	0.269313	2.57376	3.89076	2.59888	1.43865	8.61336	3.92715	2.62318	1.45211	8.69391	3.28759	1.62643	0.647728	3.94017	2.63188	1.45692	8.72273
pdeG	2.82273	0.752235	1.90275	3.77933	1.06204	6.31442	6.04372	0.599242	0.0140562	2.36133	0.559433	1.17631	0.473016	0.617423	0.0841736	12.3329	6.34403	8.58577	4.50166	0.911057	0.929495	0.935763	0.81493	0.0965044	0.559964	0.506939	21.3539	21.5339	0.385307	0.360073	0.254621	0.614693	0.275803	2.5132	3.82886	2.58096	1.44059	8.56513	3.87811	2.61416	1.45911	8.67529	3.2442	1.61612	0.649869	3.895	2.62554	1.46547	8.71306
ydaG	2.77368	0.747739	1.85725	3.73884	1.03268	6.1705	6.09292	0.603485	0.0138567	2.35531	0.560886	1.17931	0.475896	0.634685	0.0500877	11.2516	5.93689	8.40279	4.50703	0.919484	0.937422	0.946387	0.867995	0.0960989	0.544938	0.505561	19.4397	19.575	0.373435	0.381831	0.244734	0.626565	0.279104	2.48347	3.78436	2.534	1.40898	8.41893	3.83171	2.56571	1.42661	8.52426	3.25375	1.62917	0.657428	3.8556	2.5817	1.4355	8.5774
yccS	2.86396	0.740432	1.91208	3.88426	1.04625	6.32645	6.09496	0.589425	0.0131326	2.37047	0.559408	1.1832	0.47737	0.61725	0.092829	12.1416	6.2255	8.58499	4.49124	0.899729	0.923062	0.950844	0.855908	0.104419	0.549571	0.459202	20.6857	21.0169	0.365066	0.361218	0.273715	0.634934	0.275315	2.51765	3.8544	2.57334	1.40807	8.51433	3.91725	2.61529	1.43103	8.65315	3.24226	1.61835	0.652933	3.99341	2.66614	1.45885	8.82139
ydcI	2.83041	0.748358	1.90463	3.8047	1.05917	6.32058	6.05792	0.597037	0.0129344	2.37294	0.555425	1.17524	0.470023	0.616051	0.0767948	11.5031	5.90263	8.62784	4.50522	0.897787	0.912264	0.93285	0.866409	0.116965	0.53008	0.530343	20.0718	20.5981	0.43842	0.310319	0.25126	0.56158	0.303818	2.28145	3.80412	2.55985	1.42355	8.49498	3.84248	2.58567	1.43791	8.58066	3.22143	1.59548	0.638091	3.89771	2.62283	1.45857	8.70397
yceK	2.80471	0.759545	1.90084	3.72696	1.07358	6.31855	6.01791	0.604562	0.0146068	2.34725	0.560319	1.16621	0.46829	0.61307	0.0900432	12.1496	6.22284	8.044	4.19325	0.897444	0.915374	0.916584	0.835762	0.1322	0.477173	0.50318	19.2768	20.2529	0.3944	0.332679	0.272921	0.6056	0.266987	2.59618	3.76869	2.55415	1.44256	8.49023	3.81582	2.58609	1.46061	8.59641	3.19345	1.58663	0.637111	3.81902	2.58826	1.46183	8.60362
yaiT	2.87024	0.733581	1.90112	3.92743	1.03044	6.28573	6.13815	0.585876	0.0129096	2.37494	0.548856	1.16667	0.462121	0.613358	0.0860641	10.5824	5.44375	7.99846	4.20825	0.907554	0.921838	0.954889	0.874663	0.113641	0.556685	0.477493	17.2706	17.2181	0.355174	0.379142	0.265684	0.644826	0.251464	2.75644	3.88387	2.5725	1.39433	8.50553	3.92251	2.5981	1.40821	8.59016	3.24562	1.59439	0.631541	4.01341	2.6583	1.44084	8.78923
ydbL	2.88843	0.736257	1.92007	3.93757	1.04443	6.34675	6.11329	0.584805	0.0126041	2.38428	0.550925	1.17118	0.464022	0.608619	0.0685086	12.0392	6.16945	8.23492	4.29191	0.907273	0.918784	0.94916	0.817446	0.159573	0.423757	0.50471	20.2307	19.3638	0.397485	0.349877	0.252639	0.602515	0.252408	2.74614	3.90772	2.59764	1.413	8.58643	3.93902	2.61845	1.42431	8.65521	3.2515	1.59716	0.632797	4.02283	2.67416	1.45462	8.83938
ybfG	2.81729	0.748712	1.90126	3.77631	1.05316	6.30089	6.0347	0.600614	0.0126677	2.31555	0.55727	1.15278	0.462209	0.60498	0.0765269	10.4782	5.40359	7.83489	4.11046	0.925689	0.937528	0.964551	0.893614	0.116523	0.518643	0.508758	18.0717	18.3315	0.403556	0.382564	0.21388	0.596444	0.259563	2.67044	3.86043	2.60523	1.44312	8.63389	3.89224	2.62669	1.45501	8.70504	3.19907	1.59263	0.638568	3.96583	2.67636	1.48252	8.86963
ycaI	2.79923	0.754808	1.90034	3.72301	1.06059	6.30344	5.99962	0.606367	0.0126526	2.32823	0.561156	1.16313	0.469811	0.611415	0.0824302	12.8505	6.62913	8.45806	4.44336	0.9026	0.92746	0.955233	0.894901	0.0805726	0.574907	0.479225	21.5772	20.1736	0.388908	0.379313	0.231779	0.611092	0.245129	2.82768	3.77479	2.56263	1.43021	8.50025	3.8404	2.60717	1.45507	8.64799	3.19421	1.59576	0.644556	3.91505	2.65785	1.48336	8.81608
flgH	3.01645	0.710533	1.9424	4.2608	1.0213	6.38954	6.29609	0.554533	0.0129624	2.39921	0.545012	1.17379	0.462873	0.603418	0.0784372	6.55603	3.28131	6.45452	3.32536	0.92018	0.916914	0.958481	0.883041	0.151864	0.52685	0.509645	10.9973	11.1596	0.403565	0.329806	0.266629	0.596435	0.24846	2.78978	4.11759	2.65146	1.39412	8.722	4.10828	2.64547	1.39097	8.70228	3.26762	1.59865	0.630413	4.22837	2.7228	1.43163	8.95666
rzpD	2.75658	0.734418	1.82126	3.7757	0.993032	6.04317	6.17527	0.599982	0.0133114	2.30974	0.553705	1.1427	0.454929	0.626975	0.0625375	10.9142	5.85854	8.05237	4.39994	0.914523	0.922301	0.939913	0.85641	0.129934	0.508214	0.49484	19.0534	19.3003	0.393527	0.374355	0.232118	0.606473	0.252427	2.74593	3.74812	2.47637	1.35023	8.2169	3.76838	2.48975	1.35753	8.26132	3.15754	1.56213	0.62191	3.81467	2.52033	1.3742	8.36279
ymgD	2.90839	0.735518	1.92721	3.98337	1.05361	6.3769	6.14495	0.579492	0.0133939	2.4381	0.549879	1.19922	0.474728	0.620462	0.0699514	10.8939	5.52487	8.07404	4.16008	0.913008	0.922082	0.933802	0.883385	0.121418	0.543977	0.470533	17.6775	18.1464	0.358516	0.373388	0.268096	0.641484	0.247752	2.79775	3.95039	2.61768	1.43109	8.66158	3.97532	2.6342	1.44012	8.71622	3.33251	1.63914	0.648879	4.00775	2.65569	1.45187	8.78732
yegP	2.86852	0.74537	1.92081	3.87111	1.06232	6.36287	6.08057	0.590669	0.0137024	2.36868	0.553156	1.16989	0.466297	0.608105	0.0644347	11.3292	5.75852	8.64353	4.49345	0.90972	0.919952	0.939133	0.827146	0.13371	0.498881	0.479469	19.5925	19.7546	0.345869	0.362734	0.291397	0.654131	0.265526	2.61047	3.88736	2.60304	1.43963	8.62285	3.91503	2.62157	1.44988	8.68422	3.23284	1.5967	0.636415	3.96743	2.65666	1.46929	8.80045
maeA	2.83264	0.736795	1.87433	3.87412	1.0264	6.21366	6.15826	0.589341	0.0140671	2.36016	0.557648	1.17082	0.469208	0.624131	0.0987765	9.98801	5.20887	8.02101	4.25938	0.924768	0.929454	0.932659	0.839031	0.10014	0.592176	0.483456	18.6699	17.4685	0.364978	0.398381	0.236641	0.635022	0.27106	2.55717	3.87899	2.56669	1.40555	8.50892	3.89161	2.57505	1.41012	8.53661	3.2425	1.60853	0.64462	3.90027	2.58077	1.41326	8.5556
ydjY	2.89811	0.753522	1.95934	3.87404	1.09543	6.49156	6.02179	0.590114	0.0138862	2.39834	0.567783	1.21376	0.494887	0.618636	0.0684648	10.9256	5.44295	8.2172	4.1701	0.899499	0.920759	0.941401	0.840745	0.10626	0.554587	0.468511	18.9897	18.5654	0.35419	0.378859	0.266951	0.64581	0.257494	2.69189	3.89974	2.63651	1.47402	8.73514	3.95764	2.67565	1.4959	8.86482	3.27516	1.6575	0.675813	4.01467	2.71421	1.51746	8.99256
ynjB	2.74547	0.750252	1.85318	3.67132	1.02607	6.14924	6.03205	0.612299	0.0122477	2.2634	0.561137	1.12955	0.456264	0.609075	0.0643307	12.0809	6.38466	8.06522	4.33969	0.921457	0.941048	0.976493	0.839123	0.0753152	0.576582	0.522668	21.9882	22.3308	0.462278	0.321423	0.216299	0.537722	0.255661	2.7112	3.751	2.5319	1.40186	8.40141	3.80228	2.56652	1.42103	8.51627	3.13465	1.56435	0.631895	3.89685	2.63036	1.45638	8.7281
dosC	2.84408	0.744967	1.90395	3.83768	1.04986	6.30666	6.07825	0.594498	0.013403	2.36247	0.559307	1.17772	0.47507	0.617284	0.05883	11.0705	5.67467	8.1781	4.27512	0.914568	0.929912	0.945579	0.851557	0.129321	0.508526	0.49291	19.5707	19.5305	0.387836	0.381047	0.231117	0.612164	0.251732	2.75351	3.86722	2.58889	1.42754	8.57543	3.90857	2.61657	1.4428	8.66713	3.24671	1.61852	0.65288	3.95124	2.64514	1.45855	8.76176
rsmF	2.83511	0.737343	1.88439	3.85374	1.02432	6.23151	6.11543	0.592433	0.0133119	2.35845	0.550715	1.16315	0.463151	0.615847	0.0566919	10.5225	5.47088	7.62813	4.04214	0.917092	0.936175	0.968116	0.882234	0.0818802	0.598777	0.486029	17.9658	17.7119	0.431529	0.310801	0.25767	0.568471	0.267257	2.59356	3.86177	2.56677	1.39525	8.48808	3.91319	2.60095	1.41383	8.60111	3.25528	1.60545	0.639269	4.0008	2.65918	1.44548	8.79366
yeiP	2.83404	0.755141	1.92281	3.77333	1.07559	6.37678	6.00245	0.600817	0.0132591	2.36427	0.559785	1.18505	0.478953	0.614665	0.0508643	10.7149	5.45873	7.85305	4.0739	0.909745	0.926807	0.948319	0.88664	0.0594103	0.646445	0.50254	18.0969	17.5601	0.376897	0.386122	0.236982	0.623103	0.255276	2.71529	3.8407	2.60581	1.45765	8.64184	3.88639	2.63681	1.47499	8.74466	3.24219	1.6251	0.656802	3.94478	2.67642	1.49715	8.87602
epmC	2.84132	0.744213	1.90619	3.82697	1.04597	6.3041	6.05633	0.594773	0.0129197	2.33451	0.555285	1.15932	0.465023	0.606722	0.0572976	9.97222	5.14842	7.42692	3.90255	0.950672	0.960133	0.977675	0.860195	0.0917808	0.547216	0.518561	18.1756	16.6053	0.455082	0.336331	0.208587	0.544918	0.249832	2.77445	3.96137	2.65761	1.45829	8.78918	3.98743	2.67509	1.46789	8.847	3.27619	1.62696	0.652602	4.03622	2.70782	1.48584	8.95524
mdtA	2.88055	0.72611	1.8892	3.97921	1.01201	6.23873	6.19627	0.579944	0.0136431	2.37571	0.555268	1.18344	0.475473	0.625082	0.070789	9.30646	4.83473	6.92812	3.67726	0.931105	0.940748	0.967704	0.811531	0.152969	0.450356	0.464411	15.9244	16.3475	0.38182	0.377345	0.240836	0.61818	0.249317	2.78019	3.96196	2.59845	1.39193	8.58087	3.98853	2.61587	1.40127	8.63842	3.28951	1.63864	0.65836	4.06376	2.66521	1.42769	8.80134
yqeJ	3.04186	0.718787	1.97586	4.2553	1.05419	6.50753	6.24231	0.552962	0.0133221	2.49576	0.543952	1.2171	0.478575	0.615121	0.0670205	7.02465	3.4565	6.221	3.13501	0.911567	0.91075	0.933963	0.792226	0.15534	0.482652	0.479273	11.7266	11.6347	0.340834	0.380438	0.278728	0.659166	0.244906	2.83026	4.12755	2.68107	1.43045	8.83018	4.12521	2.67956	1.42964	8.82518	3.38463	1.65057	0.649019	4.19213	2.72302	1.45283	8.96833
ubiH	2.94882	0.737792	1.95744	4.0225	1.0711	6.46827	6.12794	0.575156	0.0140701	2.4605	0.548843	1.20424	0.476062	0.614045	0.0791665	9.57104	4.77277	7.52679	3.82969	0.891694	0.903242	0.929141	0.915819	0.12798	0.526557	0.467035	15.7022	15.8574	0.313869	0.390839	0.295292	0.686131	0.255908	2.70858	3.94657	2.61975	1.43352	8.65684	3.97828	2.6408	1.44504	8.72642	3.31948	1.62465	0.64226	4.05035	2.68864	1.47121	8.88449
yhfZ	2.74353	0.74299	1.82933	3.70507	1.00016	6.06358	6.09755	0.608548	0.0134404	2.31512	0.55603	1.15476	0.464756	0.630434	0.0585855	9.1326	4.88106	6.71805	3.66906	0.912171	0.940415	0.973007	0.91092	0.0916653	0.530553	0.528366	14.8177	15.7365	0.462589	0.289665	0.247746	0.537411	0.260188	2.66402	3.72431	2.48329	1.35771	8.23122	3.79794	2.53238	1.38455	8.39396	3.20487	1.59856	0.643373	3.88471	2.59024	1.41618	8.58574
gudD	2.67124	0.735119	1.76152	3.64536	0.952606	5.84429	6.16921	0.613731	0.0135851	2.25922	0.556308	1.12631	0.452789	0.63939	0.063599	8.96165	4.97442	6.29519	3.55895	0.935133	0.955718	0.980009	0.850555	0.13635	0.455038	0.527692	15.1773	14.3676	0.455153	0.334617	0.21023	0.544847	0.254207	2.7267	3.68435	2.4296	1.3139	8.06082	3.7373	2.46452	1.33278	8.17666	3.16084	1.57581	0.633491	3.80076	2.50636	1.35541	8.3155
ygaQ	2.89869	0.750993	1.95083	3.88984	1.08923	6.46798	6.05347	0.587486	0.0146703	2.4144	0.550976	1.18658	0.469541	0.607997	0.0643388	10.5578	5.28945	7.91221	4.02566	0.904399	0.916329	0.9205	0.894378	0.110515	0.566876	0.4809	17.4486	18.626	0.327379	0.424168	0.248452	0.672621	0.25581	2.70962	3.91379	2.634	1.47067	8.73302	3.94629	2.65587	1.48288	8.80553	3.28697	1.61541	0.639235	3.95772	2.66356	1.48717	8.83103
yabP	2.87146	0.742385	1.91741	3.88645	1.05223	6.34301	6.08926	0.588581	0.0134706	2.36959	0.557751	1.17924	0.473841	0.614274	0.0675725	9.69143	4.9468	7.18956	3.73848	0.888152	0.905888	0.934592	0.808153	0.134843	0.479384	0.490147	15.9697	15.6749	0.368023	0.384736	0.247241	0.631977	0.257716	2.68958	3.83361	2.55988	1.4048	8.46838	3.88103	2.59155	1.42218	8.57314	3.2027	1.59384	0.640438	3.95902	2.64362	1.45076	8.74541
phnM	2.72049	0.74859	1.81094	3.66827	1.00634	6.02474	6.12507	0.610921	0.0152145	2.31366	0.555031	1.15023	0.459374	0.63483	0.0756148	9.22141	4.95405	6.80319	3.72896	0.915338	0.93541	0.92444	0.855046	0.0987361	0.560919	0.537529	16.1168	15.9354	0.452837	0.287364	0.259799	0.547163	0.256663	2.70061	3.70115	2.46373	1.3691	8.19647	3.753	2.49824	1.38828	8.3113	3.19177	1.58678	0.63372	3.72457	2.47932	1.37776	8.24834
ybhR	2.77464	0.736016	1.83693	3.7839	0.998766	6.08515	6.14778	0.599089	0.0135022	2.33945	0.555525	1.16653	0.467951	0.633585	0.0774508	9.4594	5.03492	6.70774	3.63842	0.907936	0.931246	0.963942	0.860165	0.0961988	0.544364	0.520622	16.0138	15.7028	0.425935	0.343522	0.230543	0.574065	0.239601	2.89293	3.75549	2.48629	1.35184	8.23629	3.81666	2.52679	1.37386	8.37045	3.21804	1.60463	0.643692	3.90415	2.58471	1.40535	8.56231
glpR	2.99898	0.736505	1.97638	4.13509	1.09274	6.53724	6.19598	0.564171	0.015378	2.54901	0.545833	1.24295	0.486866	0.629102	0.133921	10.0638	4.94355	7.92396	3.96142	0.918863	0.924133	0.908655	0.705056	0.246231	0.249016	0.553124	16.5613	16.4544	0.400013	0.348257	0.25173	0.599987	0.286785	2.41695	4.09	2.69538	1.49028	8.91547	4.10497	2.70525	1.49573	8.9481	3.48905	1.70133	0.666416	4.06116	2.67638	1.47977	8.85261
glyS	2.78083	0.767667	1.91328	3.64401	1.08859	6.3606	5.92837	0.614567	0.0129572	2.33773	0.566715	1.18889	0.485791	0.621213	0.0555437	10.0056	5.10256	7.36645	3.83898	0.917629	0.926987	0.953179	0.784612	0.123236	0.471863	0.485591	18.3299	16.8895	0.362511	0.358495	0.278994	0.637489	0.23965	2.89233	3.78925	2.6071	1.48335	8.66715	3.81391	2.62407	1.49301	8.72355	3.20619	1.63056	0.666262	3.88378	2.67214	1.52036	8.88338
rspB	2.78822	0.741668	1.85007	3.78974	1.01957	6.1392	6.14982	0.59851	0.0147816	2.3933	0.556578	1.19304	0.479128	0.644476	0.0796588	8.38206	4.40565	6.27116	3.3655	0.907472	0.927438	0.938564	0.859125	0.105916	0.514505	0.496803	14.4001	14.1516	0.366259	0.358216	0.275524	0.633741	0.247967	2.79532	3.77267	2.50327	1.37956	8.30679	3.82524	2.53816	1.39878	8.42254	3.28343	1.63676	0.657328	3.85485	2.55781	1.40961	8.48775
dsbB	2.98463	0.734592	1.95983	4.11169	1.06613	6.47628	6.19463	0.56717	0.0170582	2.5764	0.572328	1.31391	0.541516	0.670199	0.0874526	8.96824	4.37174	5.97862	3.02815	0.847548	0.880245	0.915849	0.784865	0.124122	0.515338	0.471214	15.1899	14.09	0.30885	0.340406	0.350744	0.69115	0.297417	2.33056	3.87411	2.5439	1.38386	8.40636	3.96292	2.60221	1.41559	8.59905	3.42088	1.74458	0.719012	4.06194	2.66723	1.45096	8.81391
tusE	2.70705	0.743808	1.80714	3.65537	0.99038	5.99751	6.09798	0.613826	0.0130967	2.28196	0.558501	1.14378	0.461905	0.631423	0.110264	9.00728	4.89296	6.74225	3.71561	0.942214	0.958614	0.976759	0.782392	0.130285	0.493771	0.535785	15.2558	15.3989	0.43694	0.377242	0.185817	0.56306	0.257202	2.69495	3.75212	2.50478	1.37272	8.31285	3.79501	2.53342	1.38841	8.40789	3.19907	1.60345	0.647543	3.84304	2.56548	1.40598	8.5143
sseA	2.78183	0.741703	1.85299	3.76907	1.01652	6.14275	6.11093	0.601058	0.0134289	2.34731	0.550352	1.15372	0.457644	0.622692	0.0550886	11.2135	5.92538	7.74594	4.16233	0.922422	0.937801	0.954834	0.873409	0.114142	0.499159	0.492405	19.5111	19.4769	0.392349	0.357283	0.250368	0.607651	0.260588	2.65994	3.80323	2.53335	1.38975	8.39815	3.84398	2.5605	1.40465	8.48815	3.24356	1.59423	0.632381	3.88963	2.5909	1.42133	8.58896
yeaD	2.75161	0.729404	1.79509	3.79786	0.966395	5.94984	6.23508	0.597645	0.0149311	2.32933	0.555505	1.15852	0.464875	0.645364	0.084683	9.61718	5.21563	6.58157	3.6609	0.88633	0.909777	0.941752	0.884524	0.0985422	0.531629	0.510385	15.7063	15.1363	0.444983	0.289887	0.26513	0.555017	0.254898	2.71931	3.66897	2.39355	1.28858	7.93344	3.72908	2.43277	1.30969	8.06343	3.15679	1.57006	0.630015	3.81265	2.48729	1.33904	8.24413
parC	2.70022	0.728142	1.76122	3.73128	0.948481	5.8449	6.24678	0.604488	0.0142143	2.2883	0.553183	1.13462	0.452648	0.642856	0.0639157	8.62594	4.7882	6.22522	3.51567	0.913853	0.935698	0.947675	0.862581	0.105036	0.5391	0.539493	14.699	14.8161	0.473182	0.278544	0.248274	0.526818	0.258338	2.6831	3.66979	2.39362	1.28905	7.94362	3.72578	2.43014	1.30872	8.06482	3.15741	1.56556	0.624566	3.75684	2.4504	1.31963	8.13205
dnaG	2.74833	0.74975	1.8446	3.68217	1.02135	6.12008	6.06697	0.610585	0.0141722	2.33678	0.569445	1.18875	0.489466	0.643711	0.0606244	9.43792	4.98933	7.04146	3.79287	0.925592	0.945062	0.97553	0.829321	0.0723671	0.563802	0.515155	15.7253	16.801	0.379836	0.354926	0.265239	0.620164	0.291568	2.37731	3.76569	2.52742	1.39942	8.38557	3.81686	2.56176	1.41844	8.49951	3.24529	1.65092	0.679765	3.89832	2.61644	1.44871	8.68091
ybhQ	2.72352	0.722436	1.76777	3.7863	0.943284	5.85968	6.27038	0.598949	0.0140194	2.29165	0.558343	1.14831	0.463073	0.648334	0.0944531	9.01805	4.98077	6.31453	3.56194	0.910557	0.933452	0.956953	0.883829	0.0906302	0.563074	0.546305	15.5515	15.5048	0.459661	0.310018	0.230322	0.54034	0.269988	2.56732	3.693	2.39704	1.27906	7.94554	3.75208	2.43538	1.29952	8.07264	3.15711	1.58198	0.637956	3.8137	2.47538	1.32087	8.20522
ycaQ	2.78416	0.744048	1.84719	3.7728	1.0191	6.12927	6.13714	0.599794	0.0154547	2.37594	0.552202	1.17274	0.466967	0.634785	0.0619978	8.77893	4.63945	6.3666	3.41797	0.921255	0.94679	0.941887	0.807448	0.109934	0.514353	0.50411	14.857	14.7031	0.399528	0.313262	0.28721	0.600472	0.276846	2.50373	3.80333	2.52338	1.39216	8.37295	3.87125	2.56844	1.41701	8.52247	3.30364	1.63064	0.649296	3.85811	2.55973	1.41221	8.49356
sufD	2.91439	0.746808	1.96207	3.91556	1.08227	6.48451	6.03802	0.586709	0.0131901	2.3848	0.553682	1.17839	0.47041	0.600578	0.0381725	10.9973	5.48272	8.08137	4.11644	0.91108	0.916918	0.944434	0.82146	0.136806	0.509363	0.487908	18.6434	18.8499	0.37752	0.376902	0.245577	0.62248	0.268734	2.5793	3.95325	2.66147	1.46805	8.79598	3.96929	2.67226	1.474	8.83165	3.248	1.60492	0.64068	4.04572	2.72372	1.50239	9.0017
trmH	2.87305	0.722325	1.86976	3.99182	0.997885	6.17489	6.25048	0.577775	0.0146516	2.40232	0.551546	1.1885	0.474585	0.634854	0.0546863	8.57723	4.49216	6.71163	3.58883	0.911582	0.918649	0.948848	0.812504	0.128579	0.496873	0.464593	15.0565	14.8061	0.35031	0.374219	0.275472	0.64969	NaN	NaN	3.89853	2.53713	1.35406	8.37891	3.91767	2.54959	1.36071	8.42005	3.27579	1.62064	0.647141	4.00054	2.60352	1.3895	8.59816
lsrG	2.82325	0.761889	1.92253	3.72755	1.08278	6.37755	5.98402	0.604852	0.0151097	2.31558	0.562478	1.16199	0.470142	0.603893	0.0579762	10.316	5.23177	7.41376	3.83753	0.911377	0.926103	0.938599	0.884909	0.102528	0.555086	0.42581	18.2462	18.8828	0.265529	0.410259	0.324211	0.734471	0.228652	3.03145	3.83042	2.60838	1.46905	8.65266	3.86972	2.63514	1.48412	8.74144	3.17387	1.59269	0.644404	3.90338	2.65806	1.49703	8.81748
tomB	2.84946	0.745824	1.89847	3.84521	1.04708	6.2908	6.11141	0.592977	0.016088	2.36157	0.562282	1.1845	0.480346	0.624365	0.0768043	9.07143	4.58946	6.5637	3.42982	0.891487	0.903398	0.926486	0.80872	0.156816	0.463263	0.435159	16.0207	15.1527	0.306714	0.365611	0.327675	0.693286	0.214263	3.23503	3.81304	2.54046	1.40117	8.41811	3.84465	2.56152	1.41278	8.4879	3.18636	1.59819	0.64811	3.90667	2.60284	1.43558	8.62483
yfdY	2.82967	0.752061	1.90971	3.78388	1.06509	6.32903	6.03775	0.599968	0.0133889	2.36009	0.556489	1.17329	0.469953	0.613793	0.0535097	9.52972	4.87194	7.03143	3.67041	0.916258	0.931771	0.939695	0.841879	0.0929372	0.590151	0.488477	15.6891	16.1718	0.38052	0.385349	0.234131	0.61948	0.233079	2.97388	3.85213	2.59976	1.44995	8.61595	3.89377	2.62787	1.46562	8.7091	3.24762	1.61451	0.646681	3.91522	2.64234	1.4737	8.75706
yfgI	2.83164	0.743468	1.88813	3.82627	1.03415	6.24715	6.09269	0.595358	0.0139942	2.34983	0.555902	1.16758	0.468215	0.616942	0.0760059	9.85919	5.10996	6.79739	3.59075	0.904806	0.918489	0.955632	0.798422	0.114228	0.51961	0.484571	16.5207	15.6385	0.365139	0.366985	0.267875	0.634861	0.241349	2.87197	3.82435	2.55006	1.3967	8.43724	3.86079	2.57436	1.41001	8.51764	3.20386	1.59193	0.638385	3.96148	2.64149	1.44678	8.73978
sucD	2.75161	0.694221	1.71384	3.98697	0.876029	5.65638	6.50802	0.579388	0.0149581	2.31611	0.540999	1.12375	0.438708	0.654311	0.130199	8.63612	4.90581	7.06021	4.10431	0.934656	0.956755	0.976948	0.845968	0.0874613	0.57635	0.538574	14.725	15.0624	0.538574	0.291279	0.170147	0.461426	0.170695	4.06074	3.79394	2.36306	1.20788	7.79907	3.85251	2.39954	1.22652	7.91946	3.24276	1.57335	0.614231	3.90681	2.43336	1.24381	8.03108
entA	NaN	NaN	NaN	NaN	NaN	NaN	NaN	NaN	NaN	NaN	NaN	NaN	NaN	NaN	NaN	NaN	NaN	NaN	NaN	NaN	NaN	NaN	NaN	NaN	NaN	NaN	NaN	NaN	NaN	NaN	NaN	NaN	NaN	NaN	NaN	NaN	NaN	NaN	NaN	NaN	NaN	NaN	NaN	NaN	NaN	NaN	NaN	NaN	NaN
rhaS	2.8667	0.741077	1.90079	3.90473	1.04672	6.30156	6.14389	0.586592	0.0155054	2.43437	0.558319	1.21477	0.491788	0.637921	0.0569155	9.28067	4.74827	6.76892	3.53528	0.897652	0.910517	0.924408	0.945141	0.0835735	0.587636	0.46195	15.8329	15.7593	0.320946	0.407696	0.271358	0.679054	0.256411	2.70327	3.85254	2.55445	1.40667	8.46862	3.88704	2.57733	1.41927	8.54447	3.30083	1.64714	0.66683	3.92465	2.60227	1.43301	8.62715
fdnH	2.85027	0.727759	1.86253	3.93881	1.00207	6.16138	6.22166	0.582475	0.0146953	2.42909	0.554206	1.20573	0.482815	0.645686	0.0645184	9.12043	4.77819	6.34725	3.39789	0.894778	0.909008	0.938778	0.861399	0.102355	0.553745	0.451889	15.0812	14.3955	0.362147	0.346194	0.291659	0.637853	0.260312	2.66275	3.82284	2.49806	1.344	8.26376	3.86073	2.52282	1.35732	8.34567	3.29023	1.63317	0.653979	3.94122	2.57542	1.38562	8.51967
yibI	2.76148	0.724696	1.79918	3.82481	0.960685	5.95543	6.24158	0.594771	0.0140951	2.34545	0.556446	1.16857	0.470376	0.64923	0.0729719	9.241	5.0169	6.48444	3.60228	0.908195	0.928798	0.953625	0.876188	0.101463	0.556095	0.489604	15.2095	14.4421	0.389979	0.35602	0.254001	0.610021	0.252629	2.74374	3.73835	2.43564	1.30053	8.06217	3.79212	2.47067	1.31923	8.17813	3.22083	1.6047	0.645931	3.85794	2.51356	1.34213	8.32008
fepG	2.78621	0.779909	1.93094	3.6077	1.10816	6.41014	5.87498	0.623054	0.013694	2.33786	0.580765	1.19775	0.503163	0.619433	0.0736603	11.6131	5.82336	7.65724	3.95099	0.882847	0.919476	0.956378	0.790849	0.0962897	0.506898	0.399144	21.6336	22.6184	0.193891	0.406133	0.399976	0.806109	0.35847	1.93363	3.70615	2.56848	1.47405	8.52659	3.80145	2.63453	1.51195	8.74585	3.18972	1.63418	0.686504	3.89994	2.70278	1.55112	8.97243
cspE	2.82487	0.729723	1.85435	3.89078	1.00007	6.13757	6.19838	0.587324	0.0142122	2.41389	0.554258	1.20153	0.480628	0.647111	0.0678315	9.00609	4.74413	7.18617	3.85868	0.903813	0.926219	0.943176	0.791084	0.151497	0.437376	0.498069	15.0047	15.0338	0.358928	0.343108	0.297964	0.641072	0.26273	2.63825	3.81257	2.50271	1.34974	8.28353	3.87225	2.54188	1.37086	8.41319	3.30889	1.64703	0.65883	3.91803	2.57194	1.38707	8.51266
udk	2.91146	0.733284	1.93053	3.98571	1.04747	6.37958	6.13063	0.579509	0.0130936	2.36909	0.554256	1.17389	0.469352	0.607266	0.0722426	10.9268	5.55108	8.34772	4.32256	0.920532	0.927579	0.960295	0.833816	0.111364	0.54515	0.495862	18.9834	18.779	0.391708	0.409972	0.19832	0.608292	0.234742	2.9528	3.97524	2.63589	1.43018	8.71053	3.99471	2.6488	1.43719	8.75318	3.25054	1.61065	0.643979	4.08633	2.70955	1.47015	8.95394
sfmH	2.78119	0.736482	1.8417	3.80321	1.00659	6.10958	6.16111	0.597672	0.0134639	2.34084	0.55364	1.16114	0.464543	0.631185	0.0639494	9.97453	5.29761	7.58781	4.09138	0.912625	0.928123	0.942106	0.857866	0.0946505	0.577852	0.513616	17.0067	17.2819	0.393854	0.369784	0.236362	0.606146	0.243779	2.84334	3.77662	2.50087	1.36687	8.29627	3.81741	2.52787	1.38163	8.38588	3.21299	1.59375	0.637622	3.85459	2.5525	1.39508	8.46755
apt	2.93709	0.74488	1.97011	3.96557	1.08837	6.51588	6.06251	0.580598	0.0135301	2.45733	0.552402	1.21193	0.483468	0.613896	0.0945757	12.0722	5.99544	8.35593	4.22848	0.89342	0.907418	0.927321	0.89316	0.116225	0.541594	0.485146	20.3968	20.3345	0.375889	0.353907	0.270203	0.624111	0.243321	2.8487	3.93557	2.63986	1.45836	8.731	3.97394	2.6656	1.47258	8.81613	3.32482	1.63977	0.654143	4.02914	2.70263	1.49304	8.93859
acrR	2.88313	0.746742	1.93353	3.89055	1.07394	6.40871	6.07472	0.588985	0.0137305	2.40493	0.550549	1.1834	0.469262	0.611668	0.0706342	10.9605	5.53783	7.99591	4.12007	0.913007	0.923073	0.929313	0.878469	0.0967719	0.578713	0.483209	18.4836	19.3924	0.337222	0.379747	0.283031	0.662778	0.252473	2.74543	3.91608	2.62627	1.4587	8.70478	3.94349	2.64465	1.46891	8.76572	3.28942	1.61864	0.641848	3.96059	2.65612	1.47528	8.80372
epd	2.9971	0.729461	1.9683	4.14688	1.06724	6.50474	6.19845	0.564633	0.0154195	2.46419	0.565768	1.24493	0.510692	0.631191	0.112635	7.13062	3.52208	6.77442	3.42465	0.889076	0.902597	0.927034	0.749552	0.136813	0.515878	0.478757	12.2339	11.9672	0.344756	0.362482	0.292762	0.655244	0.230341	3.00922	4.00391	2.62951	1.42575	8.68986	4.04161	2.65427	1.43918	8.77169	3.32298	1.67879	0.688672	4.11065	2.69961	1.46376	8.92153
recX	2.9384	0.749906	1.99025	3.93086	1.10197	6.57848	5.99806	0.584419	0.0128752	2.39461	0.560818	1.19716	0.484711	0.599773	0.0928447	12.1488	5.9936	8.54656	4.28706	0.912254	0.924989	0.959763	0.871024	0.128567	0.511564	0.474306	21.062	21.1355	0.369876	0.402654	0.227471	0.630124	0.250408	2.76807	3.98906	2.70189	1.49599	8.93072	4.02443	2.72584	1.50926	9.0099	3.27966	1.63963	0.66386	4.12261	2.79234	1.54608	9.2297
aphA	2.82353	0.744803	1.88913	3.80919	1.0387	6.25816	6.0818	0.597594	0.0135513	2.36734	0.554383	1.17295	0.469921	0.620065	0.0706333	10.7309	5.54903	7.76422	4.10146	0.894231	0.907629	0.942435	0.897253	0.0984188	0.57188	0.460487	17.6192	17.5527	0.316346	0.387104	0.29655	0.683654	0.252208	2.74831	3.78554	2.53278	1.3926	8.39038	3.82086	2.55641	1.40559	8.46866	3.20353	1.58726	0.635907	3.91416	2.61884	1.43991	8.67546
ybfE	2.82466	0.731441	1.86767	3.87369	1.00904	6.1795	6.15129	0.591145	0.0124363	2.31655	0.551274	1.14198	0.454041	0.60993	0.0631912	10.8318	5.70102	8.69865	4.65301	0.926771	0.935601	0.972304	0.862915	0.097884	0.588682	0.488208	18.3784	19.2807	0.400024	0.37729	0.222686	0.599976	0.251073	2.76074	3.87344	2.56112	1.3837	8.47391	3.89722	2.57684	1.39219	8.52593	3.19617	1.57561	0.626446	3.99764	2.64324	1.42806	8.74562
pcnB	3.55409	0.679634	2.21926	5.24812	1.12303	7.2415	6.47354	0.478573	0.0132805	2.9525	0.527463	1.40294	0.536909	0.630364	0.0818919	8.22261	3.63379	9.0135	4.0693	0.916712	0.893772	0.93779	0.744705	0.206717	0.437922	0.471843	14.2883	14.0661	0.304211	0.373336	0.322453	0.695789	0.281145	2.46545	4.83984	3.02211	1.52931	9.86123	4.76349	2.97444	1.50518	9.70567	3.95719	1.88034	0.719611	4.91107	3.06659	1.55182	10.0064
yncH	2.87199	0.724821	1.88434	3.97309	1.00958	6.22578	6.19524	0.580202	0.0127572	2.36967	0.551793	1.16822	0.464963	0.618476	0.0632443	11.3998	5.93085	8.26707	4.37607	0.911528	0.926903	0.958752	0.871622	0.0929304	0.58001	0.47687	19.5739	19.1557	0.38494	0.385074	0.229987	0.61506	0.24678	2.80876	3.89695	2.55683	1.36987	8.44764	3.9387	2.58422	1.38455	8.53815	3.24981	1.60212	0.63766	4.02662	2.64191	1.41546	8.72873
yihO	2.79844	0.755697	1.90197	3.72072	1.06414	6.31156	5.99677	0.606388	0.0128265	2.3319	0.557149	1.16047	0.467756	0.608889	0.0567218	11.4119	5.88756	8.03192	4.21494	0.922402	0.934284	0.952256	0.876056	0.0924793	0.570875	0.50146	18.9481	19.036	0.415038	0.353815	0.231148	0.584962	0.231718	2.99134	3.82588	2.60027	1.45483	8.62882	3.85752	2.62178	1.46686	8.70018	3.21441	1.59965	0.644779	3.90587	2.65464	1.48525	8.80924
lgoR	2.89559	0.741859	1.94133	3.91814	1.06591	6.41986	6.06633	0.586325	0.0124147	2.37626	0.552799	1.17594	0.468351	0.604208	0.0604078	11.5928	5.85558	8.36467	4.30904	0.922436	0.933897	0.95405	0.826882	0.129286	0.544494	0.477204	20.6473	21.2988	0.334842	0.416402	0.248756	0.665158	0.253645	2.73275	3.95879	2.65415	1.4573	8.7771	3.99036	2.67532	1.46892	8.8471	3.27469	1.62055	0.645426	4.04649	2.71295	1.48958	8.97156
yoeA	2.83915	0.741191	1.90038	3.84254	1.04007	6.29102	6.07949	0.593766	0.0127792	2.33374	0.553841	1.15659	0.461855	0.607635	0.0783064	11.9007	6.15295	8.6303	4.54142	0.909155	0.927579	0.966706	0.885684	0.112931	0.50881	0.490635	20.6596	20.8502	0.381392	0.36941	0.249197	0.618608	0.255176	2.71635	3.84605	2.57435	1.40894	8.52214	3.89548	2.60743	1.42705	8.63166	3.20204	1.58692	0.633693	4.00258	2.67912	1.46628	8.86896
hdfR	2.96004	0.713975	1.91303	4.16112	1.00929	6.30796	6.29203	0.561228	0.0153539	2.39993	0.559174	1.20829	0.489241	0.631146	0.122565	7.39603	3.75343	5.45904	2.85167	0.944449	0.94732	0.973172	0.796387	0.159168	0.495661	0.531923	12.4828	12.3437	0.461482	0.301298	0.23722	0.538518	0.190602	3.63663	4.10912	2.65566	1.4011	8.75671	4.1173	2.66095	1.40389	8.77416	3.33822	1.68069	0.680517	4.19175	2.70907	1.42927	8.9328
elaD	2.88703	0.748631	1.94703	3.87223	1.0781	6.44481	6.03514	0.590633	0.0132011	2.39272	0.553416	1.18539	0.472554	0.607457	0.0961327	11.1805	5.62164	8.34265	4.27693	0.89806	0.905461	0.939081	0.870751	0.121169	0.533662	0.461248	18.8026	18.3874	0.333749	0.392109	0.274141	0.666251	0.257892	2.68774	3.88095	2.61734	1.44927	8.66359	3.90091	2.6308	1.45672	8.70814	3.23301	1.60169	0.638508	3.99289	2.69283	1.49107	8.91346
nuoC	3.00246	0.70433	1.91651	4.28413	1.00194	6.30227	6.34994	0.552286	0.012047	2.5847	0.555598	1.29461	0.523554	0.675872	0.100452	7.49186	3.8188	6.39506	3.33713	0.924632	0.930914	0.963042	0.812548	0.15584	0.452105	0.514978	13.6238	12.7839	0.363447	0.397943	0.238611	0.636554	0.248521	2.78909	4.11116	2.62421	1.37192	8.62945	4.1291	2.63566	1.3779	8.66711	3.55458	1.7804	0.720011	4.22208	2.69501	1.40893	8.86229
yqhC	2.89382	0.74801	1.95116	3.88336	1.07964	6.45501	6.03323	0.589343	0.0132876	2.30849	0.55691	1.14638	0.459965	0.586609	0.0631123	11.2144	5.64259	8.71147	4.4537	0.923209	0.926328	0.94907	0.845559	0.152277	0.482529	0.460665	18.4897	19.0147	0.356714	0.409205	0.234082	0.643286	0.25326	2.7369	3.95849	2.66902	1.47685	8.82988	3.96706	2.67479	1.48004	8.84899	3.16465	1.57155	0.630553	4.03009	2.71729	1.50356	8.98958
trmL	2.91396	0.734825	1.9336	3.98099	1.0495	6.38744	6.12437	0.580327	0.0131691	2.39531	0.553804	1.18493	0.473199	0.611019	0.0824005	11.3259	5.7564	8.23108	4.25921	0.907777	0.913491	0.941924	0.886504	0.152834	0.474714	0.479966	18.5359	18.3201	0.377701	0.367562	0.254737	0.622299	0.248752	2.7865	3.94363	2.61685	1.42034	8.64449	3.95928	2.62723	1.42598	8.6788	3.25457	1.61	0.642949	4.03809	2.67952	1.45436	8.85154
rpsO	3.03582	0.807571	2.2155	3.76924	1.32436	7.34101	5.59093	0.602688	0.0116159	2.56831	0.578665	1.32688	0.556772	0.597017	0.0701264	9.67341	4.21948	7.77554	3.48198	0.874016	0.904241	0.935679	0.852843	0.14333	0.46629	0.329838	14.0303	14.7465	0.137449	0.315063	0.547488	0.862551	0.321104	2.15864	4.01353	2.92901	1.75088	9.70522	4.0985	2.99102	1.78794	9.91069	3.46733	1.79135	0.751667	4.18879	3.05691	1.82733	10.129
bioH	3.06295	0.705847	1.96534	4.35302	1.0293	6.45977	6.32015	0.545967	0.0128277	2.48771	0.550593	1.23284	0.492391	0.627186	0.129824	7.40979	3.67472	6.60981	3.3663	0.919666	0.917762	0.95666	0.793996	0.165521	0.469092	0.497974	12.4761	12.477	0.417054	0.321088	0.261859	0.582946	0.103497	6.69727	4.17957	2.68182	1.40453	8.81473	4.17405	2.67829	1.40268	8.8031	3.39015	1.68006	0.671009	4.28813	2.75148	1.44102	9.04368
lipB	2.98366	0.764591	2.04437	3.93659	1.16327	6.77252	5.94344	0.583298	0.0147739	2.4793	0.5576	1.23103	0.491277	0.601195	0.0772697	11.8114	5.63958	8.38521	4.08692	0.897559	0.908332	0.910733	0.849731	0.144803	0.494597	0.474686	20.0726	20.1348	0.303427	0.412163	0.28441	0.696573	0.263879	2.62676	4.00947	2.74724	1.56322	9.10096	4.03952	2.76783	1.57493	9.16917	3.35667	1.66666	0.665129	4.04625	2.77244	1.57755	9.18444
yaaY	3.02505	0.684812	1.87471	4.46006	0.959029	6.16467	6.5491	0.535531	0.013105	2.61215	0.531622	1.25454	0.482722	0.668186	0.0912446	5.55369	2.88503	5.08145	2.69085	0.938278	0.94906	0.953107	0.743555	0.130885	0.528006	0.533515	10.1414	9.54646	0.35041	0.430906	0.218684	0.64959	NaN	NaN	4.18145	2.59136	1.32564	8.52127	4.21282	2.6108	1.33559	8.58519	3.6378	1.74713	0.67226	4.22466	2.61813	1.33934	8.60931
speB	2.72244	0.747238	1.83233	3.65419	1.00973	6.08429	6.05521	0.613928	0.0122169	2.26903	0.555791	1.12401	0.450164	0.611899	0.0777378	10.6122	5.6881	8.16459	4.44736	0.909092	0.929052	0.960982	0.886954	0.0986346	0.540622	0.517508	18.5111	17.5419	0.450261	0.307378	0.242361	0.549739	NaN	NaN	3.68779	2.48205	1.36777	8.24172	3.73917	2.51663	1.38683	8.35655	3.11643	1.54379	0.618284	3.82284	2.57295	1.41786	8.54356
prfC	2.92186	0.740636	1.95815	3.95617	1.07136	6.47103	6.06467	0.582	0.0126487	2.39828	0.554705	1.18556	0.473617	0.603989	0.0948796	10.994	5.51488	7.90793	4.02636	0.921124	0.928541	0.960953	0.893843	0.138239	0.472278	0.496408	18.1992	19.0766	0.406273	0.361461	0.232266	0.593727	0.274269	2.52725	3.99107	2.67471	1.46341	8.83902	4.01165	2.6885	1.47095	8.88458	3.29278	1.62774	0.650265	4.10279	2.74958	1.50437	9.08644
rpsT	2.79257	0.724445	1.81065	3.89055	0.97274	6.00277	6.28142	0.588216	0.0155403	2.37368	0.555625	1.18043	0.473103	0.651973	0.14125	8.61128	4.6532	5.60556	3.0741	0.896932	0.922878	0.92192	0.819724	0.104764	0.568981	0.502167	14.9143	13.5709	0.389821	0.295391	0.314788	0.610179	0.1979	3.50251	3.75104	2.43211	1.30661	8.06305	3.81911	2.47625	1.33032	8.20937	3.24624	1.61435	0.647015	3.81658	2.4746	1.32943	8.20393
mcbA	2.94288	0.743437	1.97178	3.97457	1.08422	6.51646	6.06874	0.581309	0.0137083	2.44484	0.553515	1.21044	0.484039	0.614166	0.0709595	11.2231	5.57239	7.84351	3.9626	0.90238	0.907943	0.933387	0.824829	0.141068	0.503259	0.464391	19.0964	18.4659	0.34074	0.382593	0.276667	0.65926	0.247076	2.8054	3.9679	2.65856	1.46186	8.78617	3.98323	2.66883	1.46751	8.82012	3.30912	1.63835	0.655153	4.0541	2.71632	1.49362	8.97705
ybdO	2.82579	0.748798	1.90459	3.78755	1.05233	6.3108	6.03268	0.59938	0.0131363	2.34824	0.558167	1.17492	0.474974	0.615281	0.145404	10.58	5.44988	7.42166	3.89021	0.917203	0.934395	0.965289	0.81556	0.111774	0.517535	0.506623	17.0436	17.6722	0.366346	0.39253	0.241124	0.633654	0.260499	2.66085	3.84937	2.59448	1.43351	8.59675	3.89551	2.62558	1.4507	8.69981	3.23718	1.61969	0.65478	3.97983	2.68241	1.4821	8.88812
rstA	2.96337	0.738071	1.97043	4.03836	1.07816	6.50984	6.119	0.574087	0.0143441	2.4786	0.55226	1.22587	0.489226	0.620319	0.0976926	10.6295	5.26608	7.91132	4.00645	0.90114	0.907777	0.926306	0.803128	0.148761	0.491227	0.472216	17.7548	18.1078	0.387608	0.329902	0.28249	0.612392	0.257832	2.68837	3.99209	2.65446	1.45244	8.76971	4.0105	2.6667	1.45914	8.81015	3.35444	1.65904	0.662098	4.06234	2.70117	1.478	8.92403
fumA	2.79753	0.740005	1.85599	3.80989	1.01875	6.15678	6.14375	0.596322	0.0141923	2.34987	0.563212	1.18269	0.480184	0.63645	0.102487	9.55292	5.00893	6.52285	3.49853	0.895646	0.911327	0.921062	0.720095	0.0900064	0.572058	0.47336	15.7827	15.3518	0.364858	0.359209	0.275933	0.635142	0.248108	2.79374	3.75436	2.49079	1.36719	8.26256	3.79539	2.51801	1.38213	8.35286	3.18806	1.60454	0.651462	3.82108	2.53506	1.39149	8.40942
coaE	3.03679	0.741925	1.99756	4.11406	1.07737	6.56997	6.13519	0.564296	0.0225047	2.51251	0.55514	1.24643	0.499885	0.62249	0.196471	14.8662	7.32332	7.97169	3.99042	0.85815	0.932927	0.967477	0.848421	0.0971916	0.49774	0.413533	21.5897	24.052	0.278657	0.365312	0.356031	0.721343	0.251268	2.7586	3.97089	2.612	1.40876	8.59087	4.18213	2.75096	1.48371	9.04788	3.46013	1.71653	0.68842	4.2835	2.81763	1.51967	9.26718
ypjC	2.89592	0.729295	1.90705	3.98714	1.03074	6.30316	6.17713	0.578608	0.0132797	2.40236	0.546371	1.17565	0.463665	0.615393	0.0738155	9.76972	5.01628	7.5675	3.97179	0.90746	0.913448	0.94487	0.831343	0.135799	0.522605	0.499053	16.1956	16.4218	0.354725	0.389084	0.256192	0.645275	0.259972	2.66624	3.91835	2.58036	1.39466	8.52856	3.93465	2.59109	1.40046	8.56403	3.26406	1.59735	0.629976	4.02129	2.64814	1.4313	8.7526
pgm	2.18144	0.799549	1.51838	2.73905	0.879376	5.14073	5.89708	0.730504	0.01642	1.88504	0.586195	0.972801	0.405406	0.640532	0.0387583	13.7858	8.87726	7.65535	5.03009	0.8737	0.907929	0.955748	0.902363	0.0597842	0.552678	0.495058	22.8152	22.8438	0.447081	0.34045	0.212469	0.552919	0.290783	2.38373	2.88336	2.00695	1.16233	6.79484	2.95259	2.05513	1.19024	6.95798	2.55141	1.31669	0.548717	3.05209	2.12439	1.23035	7.19247
rseA	NaN	NaN	NaN	NaN	NaN	NaN	NaN	NaN	NaN	NaN	NaN	NaN	NaN	NaN	NaN	NaN	NaN	NaN	NaN	NaN	NaN	NaN	NaN	NaN	NaN	NaN	NaN	NaN	NaN	NaN	NaN	NaN	NaN	NaN	NaN	NaN	NaN	NaN	NaN	NaN	NaN	NaN	NaN	NaN	NaN	NaN	NaN	NaN	NaN
dacA	2.22352	0.870687	1.68575	2.56362	1.06065	5.7491	5.45588	0.756145	0.0166843	1.79951	0.628336	0.981727	0.437636	0.582436	0.0469581	12.8632	7.46987	8.05452	4.76098	0.872166	0.912374	0.953265	0.915093	0.0677918	0.540089	0.434527	20.2461	21.1879	0.334078	0.345654	0.320268	0.665922	0.267033	2.59574	2.93586	2.2258	1.40044	7.5909	3.01883	2.28871	1.44002	7.80543	2.44316	1.33287	0.594168	3.10562	2.35451	1.48142	8.02983
ydhQ	2.89994	0.739529	1.9353	3.93553	1.05673	6.39621	6.08822	0.58391	0.0130955	2.39034	0.552258	1.18185	0.471448	0.609575	0.0577932	11.2115	5.6856	8.11485	4.1926	0.922456	0.929551	0.95671	0.823819	0.118643	0.529077	0.488667	19.3475	19.5151	0.364082	0.399897	0.23602	0.635918	0.257713	2.68961	3.96479	2.64593	1.44476	8.74489	3.98434	2.65898	1.45189	8.78801	3.28418	1.62378	0.647741	4.06005	2.70951	1.47948	8.955
pptA	2.85379	0.742608	1.90891	3.85672	1.04582	6.3155	6.07582	0.591658	0.0137787	2.3505	0.553588	1.16612	0.466789	0.610032	0.101925	8.96367	4.60758	6.90352	3.6087	0.928947	0.945265	0.972844	0.798142	0.134251	0.483641	0.49905	14.1839	14.4015	0.400646	0.367913	0.23144	0.599354	0.260714	2.65865	3.9193	2.62163	1.43629	8.67348	3.96388	2.65145	1.45262	8.77214	3.26481	1.61973	0.648363	4.04038	2.70262	1.48066	8.94144
bamB	2.81006	0.73356	1.85562	3.84397	1.00322	6.13904	6.16	0.593501	0.0136175	2.33591	0.553122	1.15779	0.463055	0.623727	0.085253	9.49852	5.00935	6.69459	3.59123	0.910161	0.926627	0.960223	0.846092	0.0992644	0.563384	0.495779	16.5749	15.4329	0.405775	0.349897	0.244328	0.594225	0.265689	2.60887	3.8093	2.51547	1.35996	8.32205	3.85303	2.54434	1.37557	8.41758	3.20289	1.58751	0.63492	3.94381	2.60429	1.40798	8.6159
ydcS	2.85141	0.749375	1.9182	3.82644	1.06517	6.35611	6.05468	0.595284	0.0139621	2.405	0.554023	1.1935	0.477806	0.621836	0.0779418	10.1728	5.17197	7.14794	3.72049	0.914027	0.928777	0.947078	0.873222	0.106129	0.56083	0.475338	16.0599	17.2477	0.344741	0.375609	0.27965	0.655259	0.258059	2.686	3.87573	2.60728	1.44781	8.63944	3.91556	2.63407	1.46269	8.72822	3.30255	1.63891	0.656123	3.96554	2.6677	1.48136	8.83965
wcaI	2.89043	0.758436	1.97056	3.8299	1.10783	6.52798	5.97456	0.595153	0.0136485	2.40093	0.558467	1.20138	0.483354	0.608583	0.0469471	10.3154	5.11559	7.31266	3.69362	0.907977	0.92146	0.948379	0.868567	0.10488	0.56374	0.481244	17.1934	17.0286	0.355285	0.388684	0.256031	0.644715	0.257517	2.69165	3.91233	2.66724	1.4995	8.83591	3.94907	2.69228	1.51358	8.91888	3.28028	1.64139	0.660385	4.02345	2.74299	1.54209	9.08686
asmA	3.10434	0.791951	2.17514	3.96523	1.25737	7.21391	5.79983	0.590776	0.0169572	2.66403	0.579491	1.36307	0.564417	0.627006	0.0776305	13.7094	6.26882	9.26675	4.28904	0.594744	0.615791	0.641673	0.623405	0.210344	0.353081	0.258263	17.519	17.7481	-0.0409215	0.366943	0.673978	1.04092	0.255165	2.71646	3.38181	2.36956	1.36975	7.8587	3.43151	2.40439	1.38988	7.97419	2.9448	1.50673	0.623902	3.49363	2.44791	1.41504	8.11854
ygcO	2.86402	0.746738	1.91229	3.86995	1.06121	6.33824	6.10445	0.590238	0.0152582	2.42367	0.55243	1.19318	0.474919	0.622879	0.0553736	10.0154	5.09427	6.9437	3.60999	0.908507	0.91942	0.920341	0.846642	0.129669	0.508718	0.479114	16.8832	16.5222	0.343714	0.384805	0.27148	0.656286	0.259392	2.6722	3.878	2.58933	1.43692	8.58225	3.90745	2.60899	1.44783	8.64742	3.30667	1.62789	0.647943	3.90994	2.61065	1.44876	8.65293
rapZ	3.31542	0.67613	2.0365	4.93095	1.01963	6.65637	6.57275	0.498681	0.0154476	2.81552	0.530012	1.34553	0.518734	0.659967	0.136383	8.6068	4.16201	6.52991	3.21086	0.916604	0.924982	0.964638	0.801751	0.107159	0.58977	0.506378	14.3458	13.9781	0.364595	0.387944	0.247462	0.635405	0.276708	2.50497	4.51449	2.77303	1.38839	9.06374	4.54079	2.78918	1.39648	9.11653	3.85612	1.84283	0.710456	4.66733	2.86691	1.43539	9.3706
yjcF	2.8061	0.740654	1.87019	3.80095	1.02008	6.19165	6.09867	0.597122	0.0136902	2.3355	0.552977	1.15856	0.463573	0.617759	0.0870015	9.76716	5.1218	7.06414	3.77582	0.914531	0.935659	0.966189	0.904861	0.0910128	0.561066	0.516925	16.3525	16.0615	0.405073	0.34014	0.254786	0.594927	0.258004	2.68658	3.81547	2.54291	1.38701	8.41884	3.87176	2.58043	1.40748	8.54304	3.22245	1.59854	0.639623	3.95457	2.63562	1.43758	8.72575
fimC	2.7971	0.732577	1.8423	3.83221	0.994095	6.09807	6.17218	0.594443	0.0141698	2.33355	0.552296	1.15632	0.460482	0.626292	0.0682641	9.29914	4.93917	6.52198	3.5274	0.901058	0.918486	0.954126	0.807381	0.123252	0.485668	0.504852	14.5508	15.4327	0.421981	0.327282	0.250737	0.578019	0.253327	2.73617	3.76789	2.48171	1.33912	8.21452	3.81369	2.51187	1.35539	8.31435	3.18166	1.57657	0.62784	3.90907	2.5747	1.38929	8.52231
rffH	2.8855	0.742197	1.9276	3.90343	1.05765	6.37445	6.08831	0.586268	0.0141073	2.406	0.55315	1.19253	0.475888	0.617793	0.0683906	9.00152	4.57681	6.89763	3.56636	0.925902	0.936124	0.958152	0.835591	0.1388	0.466196	0.495208	16.3691	15.6942	0.365218	0.419649	0.215133	0.634782	0.254322	2.72547	3.95448	2.64172	1.44947	8.73598	3.9826	2.6605	1.45978	8.7981	3.32079	1.64595	0.656826	4.04388	2.70144	1.48224	8.93346
wecG	2.37517	0.833406	1.74955	2.86112	1.06457	5.91518	5.58853	0.713252	0.0133126	1.88926	0.609936	1.01641	0.443146	0.580503	0.0501612	10.727	5.9957	6.87985	3.92721	0.882484	0.927377	0.976491	0.900838	0.0356094	0.581333	0.418442	16.8819	16.9365	0.341445	0.337035	0.32152	0.658555	0.276712	2.50494	3.15859	2.32662	1.41571	7.86622	3.25842	2.40016	1.46046	8.11485	2.59182	1.39438	0.607939	3.37126	2.48328	1.51103	8.39586
cutA	2.79317	0.749543	1.87545	3.7483	1.03874	6.21963	6.06523	0.602666	0.0144505	2.33948	0.555367	1.16211	0.465134	0.618117	0.0642462	9.13979	4.75915	6.55762	3.48157	0.921092	0.935905	0.951892	0.881005	0.0946539	0.565981	0.497933	15.5051	14.8895	0.353296	0.39065	0.256054	0.646704	0.261985	2.64575	3.81521	2.56169	1.41883	8.49543	3.85459	2.58813	1.43347	8.58311	3.22849	1.60371	0.641887	3.89754	2.61697	1.44944	8.67875
wecB	2.6957	0.781481	1.88833	3.48631	1.09093	6.31954	5.85732	0.631643	0.0164464	2.18441	0.590183	1.14195	0.484918	0.605016	0.137153	7.84671	4.0419	5.75796	3.03711	0.88511	0.937752	0.970621	0.837245	0.093406	0.508964	0.47832	11.4588	13.301	0.383993	0.355945	0.260063	0.616007	0.185533	3.73597	3.59138	2.51575	1.4534	8.41927	3.72484	2.60924	1.50741	8.73215	3.01835	1.57792	0.670045	3.81068	2.66937	1.54215	8.93338
wcaG	2.84824	0.737006	1.8857	3.88282	1.02535	6.23731	6.14208	0.589448	0.0140779	2.36229	0.552993	1.16752	0.465477	0.618007	0.0779307	8.92222	4.62219	6.29681	3.32707	0.890375	0.908078	0.932343	0.825296	0.137606	0.491948	0.487485	15.0724	14.5473	0.377049	0.357151	0.2658	0.622951	0.256574	2.70155	3.80847	2.52144	1.37103	8.34011	3.85549	2.55256	1.38795	8.44307	3.19769	1.5804	0.630088	3.92089	2.59586	1.41149	8.58628
wzxE	2.64143	0.764354	1.80509	3.4725	1.01419	6.01351	5.97044	0.63509	0.0131857	2.18171	0.565935	1.09983	0.447976	0.608254	0.0517277	8.22754	4.44998	6.43673	3.55543	0.909223	0.924566	0.95818	0.884824	0.101718	0.521517	0.471251	13.538	13.7221	0.383204	0.35839	0.258406	0.616796	0.247952	2.79549	3.57838	2.44539	1.37393	8.1466	3.61664	2.47153	1.38862	8.2337	2.98719	1.50588	0.613369	3.7019	2.52979	1.42136	8.42779
pgpA	NaN	NaN	NaN	NaN	NaN	NaN	NaN	NaN	NaN	NaN	NaN	NaN	NaN	NaN	NaN	NaN	NaN	NaN	NaN	NaN	NaN	NaN	NaN	NaN	NaN	NaN	NaN	NaN	NaN	NaN	NaN	NaN	0.128754	5.38351	NaN	NaN	NaN	NaN	NaN	NaN	NaN	NaN	NaN	NaN	NaN	NaN	NaN	NaN	NaN
wcaF	2.84216	0.742651	1.89018	3.85366	1.03828	6.26014	6.11907	0.591595	0.0149927	2.38255	0.554784	1.18131	0.472952	0.624203	0.0637987	8.6024	4.44558	6.43048	3.38483	0.905757	0.931931	0.941769	0.812592	0.120669	0.496248	0.485809	14.7301	14.1229	0.30744	0.409142	0.283418	0.69256	0.274997	2.52056	3.84108	2.55452	1.4032	8.46035	3.9114	2.60128	1.42889	8.61524	3.27889	1.62573	0.65088	3.93816	2.61908	1.43867	8.67419
ppiB	2.81615	0.745074	1.88152	3.79836	1.02963	6.23131	6.08402	0.598482	0.0148988	2.30377	0.56362	1.15937	0.468605	0.613633	0.0533118	9.7585	5.04069	6.4883	3.44237	0.865396	0.884593	0.933689	0.833286	0.0986395	0.561695	0.379969	16.9158	16.1458	0.305524	0.34389	0.350586	0.694476	0.269255	2.57431	3.70093	2.47266	1.35311	8.18906	3.7505	2.50578	1.37124	8.29876	3.06812	1.54403	0.62408	3.88033	2.59252	1.4187	8.58603
rimK	2.71459	0.747472	1.8184	3.64739	1.00053	6.03782	6.07921	0.614329	0.013889	2.28097	0.560326	1.14249	0.461495	0.627082	0.0464414	9.42838	5.07613	6.65337	3.64489	0.907385	0.923788	0.9529	0.833139	0.111335	0.497099	0.501644	16.2129	15.4898	0.41004	0.326267	0.263693	0.58996	0.297496	2.32994	3.67281	2.46028	1.35371	8.1691	3.71481	2.48841	1.36919	8.26251	3.12141	1.56345	0.631538	3.79053	2.53913	1.3971	8.43094
cmtB	2.94936	0.729601	1.93737	4.06031	1.04223	6.39102	6.17953	0.57091	0.0149211	2.43592	0.554594	1.20958	0.484506	0.622868	0.0921815	8.00883	4.03258	6.07026	3.13562	0.90282	0.912176	0.940672	0.828037	0.151103	0.489699	0.470312	12.8589	12.8134	0.326251	0.389134	0.284615	0.673749	0.263782	2.62773	3.97785	2.61296	1.40567	8.61966	4.00373	2.62996	1.41481	8.67575	3.30674	1.64199	0.657713	4.0836	2.68242	1.44304	8.84881
miaA	3.01205	0.754964	2.0677	4.00695	1.15801	6.83849	5.93598	0.577546	0.010876	2.4316	0.58655	1.26641	0.535813	0.612	0.047073	8.66706	4.03789	8.18818	3.94425	0.891164	0.889916	0.93208	0.86704	0.146589	0.513694	0.381341	14.5081	14.3281	0.201903	0.342586	0.455511	0.798097	0.24762	2.79924	4.0297	2.7663	1.54926	9.14896	4.02622	2.76391	1.54792	9.14106	3.25034	1.69282	0.716224	4.14563	2.84588	1.59382	9.41215
tolA	2.45145	0.854406	1.83553	2.90871	1.13982	6.23546	5.53006	0.707118	0.0174546	2.06249	0.636755	1.12085	0.499069	0.612409	0.0680744	10.9765	5.98065	7.7606	4.21785	0.667067	0.596887	0.723232	0.651489	0.294701	0.229311	0.30518	12.7792	13.0231	0.0426002	0.386498	0.570902	0.9574	0.232519	2.98104	2.80786	2.10239	1.30554	7.14201	2.67454	2.00257	1.24355	6.8029	2.25018	1.22285	0.544485	2.91933	2.18585	1.35736	7.42553
rpmJ	2.93953	0.735553	1.94401	4.0199	1.05783	6.42241	6.14538	0.575057	0.0150096	2.42647	0.55608	1.20566	0.483581	0.619785	0.0799965	8.3883	4.20505	6.30795	3.22782	0.895903	0.904663	0.927758	0.819289	0.136347	0.512623	0.479338	14.3877	13.541	0.335603	0.387661	0.276736	0.664397	0.269006	2.5767	3.94562	2.60937	1.41988	8.62058	3.96965	2.62527	1.42853	8.67308	3.2768	1.62816	0.653047	4.03371	2.66763	1.45158	8.81303
metL	2.92915	0.737092	1.93332	4.00298	1.05639	6.39421	6.1615	0.576506	0.0158208	2.46491	0.551726	1.22109	0.484419	0.63031	0.0827367	6.96579	3.51481	5.31518	2.73781	0.885212	0.895362	0.91647	0.839988	0.135709	0.534336	0.474318	11.2607	11.6567	0.299943	0.359334	0.340722	0.700057	0.272272	2.54579	3.90267	2.57587	1.40749	8.51936	3.93022	2.59405	1.41743	8.57951	3.30732	1.63841	0.649975	3.98815	2.63229	1.43832	8.70596
uspB	2.94874	0.741156	1.95366	4.02623	1.0773	6.46826	6.14813	0.57436	0.0161131	2.49628	0.5471	1.22024	0.481209	0.624311	0.125107	7.47186	3.72042	6.00819	3.05014	0.896237	0.906704	0.90359	0.843327	0.141408	0.534613	0.465984	11.9937	12.5871	0.33017	0.345961	0.323869	0.66983	0.234329	2.95801	3.9589	2.62294	1.44635	8.68413	3.98773	2.64204	1.45688	8.74736	3.37584	1.65019	0.650763	3.97913	2.63635	1.45374	8.7285
pspE	2.95932	0.721745	1.91874	4.13125	1.02732	6.33752	6.26513	0.563927	0.0154335	2.48366	0.549899	1.22395	0.487017	0.637819	0.0794296	6.38573	3.24639	5.03199	2.61778	0.910916	0.912645	0.92558	0.809033	0.15378	0.510835	0.485335	11.119	10.1476	0.348592	0.376173	0.275235	0.651408	0.249275	2.78065	4.01374	2.6024	1.39336	8.59562	4.01856	2.60552	1.39503	8.60593	3.37265	1.66204	0.661336	4.05475	2.62898	1.4076	8.68343
ulaE	3.01162	0.7032	1.9212	4.30225	1.0024	6.32973	6.36869	0.548805	0.014265	2.50482	0.552102	1.24199	0.496289	0.645798	0.114734	6.03213	3.05859	4.57254	2.36864	0.906712	0.904924	0.938317	0.76991	0.168556	0.493773	0.479428	10.0912	10.1716	0.33583	0.384062	0.280108	0.66417	0.254453	2.72407	4.07279	2.59815	1.3556	8.56007	4.06775	2.59493	1.35392	8.54947	3.38322	1.67753	0.67033	4.163	2.65569	1.38562	8.74967
hyfC	2.97611	0.737239	1.96618	4.06768	1.07456	6.49811	6.15438	0.569861	0.0159349	2.50123	0.553166	1.2372	0.493579	0.626412	0.0766465	7.4513	3.6788	5.3295	2.70972	0.871965	0.88087	0.902767	0.762911	0.183377	0.441328	0.471427	12.6839	12.5064	0.316236	0.359121	0.324644	0.683764	0.211759	3.27328	3.929	2.5957	1.4186	8.57866	3.95333	2.61177	1.42739	8.63178	3.32251	1.64344	0.655646	4.01379	2.65172	1.44922	8.76379
opgH	3.00701	0.739682	1.99453	4.10243	1.09694	6.58683	6.1389	0.566822	0.0158277	2.52437	0.548623	1.23985	0.490485	0.620283	0.0933019	6.79829	3.31135	5.3934	2.68777	0.900084	0.900084	0.909561	0.858619	0.14252	0.558238	0.472287	11.1868	11.3054	0.29288	0.398093	0.309028	0.70712	0.246908	2.80731	4.04792	2.68496	1.47665	8.86693	4.04792	2.68496	1.47665	8.86693	3.39821	1.66903	0.660272	4.07459	2.70265	1.48639	8.92537
thrC	3.18482	0.781144	2.259	4.11203	1.32245	7.46868	5.76959	0.570048	0.0113859	2.47886	0.575518	1.26896	0.525336	0.561831	0.0867664	7.98707	3.41705	9.36682	3.99665	0.898628	0.894961	0.919613	0.791883	0.177242	0.455694	0.385156	13.1022	12.7049	0.157996	0.367496	0.474509	0.842004	NaN	NaN	4.28295	3.03791	1.77843	10.0439	4.27208	3.0302	1.77392	10.0184	3.32512	1.70217	0.70468	4.34571	3.08242	1.80449	10.1911
yhcE	2.98651	0.72565	1.95186	4.13968	1.04846	6.44028	6.21826	0.563254	0.0151589	2.49315	0.552131	1.23421	0.493505	0.631434	0.0945287	7.00543	3.49758	5.03215	2.57036	0.887903	0.893239	0.924256	0.822602	0.170008	0.472665	0.444845	11.2552	11.2247	0.304051	0.367846	0.328103	0.695949	0.256066	2.70691	3.98652	2.60542	1.39952	8.59677	4.00129	2.61507	1.40471	8.62862	3.34029	1.65358	0.661192	4.08825	2.67191	1.43524	8.81614
fau	2.98251	0.743196	1.99034	4.03644	1.09505	6.57232	6.08669	0.572703	0.0150392	2.47823	0.553284	1.22666	0.490604	0.615929	0.0813644	7.42062	3.62993	5.8725	2.93775	0.905961	0.915281	0.933251	0.815734	0.152461	0.497851	0.480972	12.2541	12.6573	0.306518	0.413199	0.280283	0.693482	0.256454	2.70281	4.03133	2.69026	1.48013	8.88352	4.05745	2.70769	1.48973	8.94109	3.37143	1.66876	0.667425	4.10831	2.74163	1.5084	9.05316
wecF	2.49624	0.829108	1.83569	3.02334	1.11399	6.17977	5.58345	0.690466	0.0137012	1.98017	0.606365	1.06335	0.461755	0.578586	0.0517948	6.70885	3.54405	4.56667	2.47182	0.868049	0.919006	0.958648	0.827647	0.0998776	0.513145	0.448614	11.1801	11.03	0.309284	0.335843	0.354873	0.690716	0.272757	2.54127	3.28655	2.41687	1.46668	8.13627	3.40471	2.50376	1.51941	8.42879	2.70082	1.45033	0.629802	3.49956	2.57351	1.56173	8.6636
xisR	2.98811	0.739184	1.9767	4.08	1.08641	6.53318	6.15483	0.567574	0.0166027	2.52404	0.551151	1.24545	0.49456	0.629951	0.101268	7.15943	3.50526	5.3266	2.66756	0.901537	0.909071	0.908833	0.760422	0.175897	0.463212	0.47776	11.8426	12.6293	0.289755	0.389212	0.321033	0.710245	0.250636	2.76555	4.02653	2.66364	1.46396	8.80357	4.04762	2.67758	1.47162	8.84966	3.419	1.68705	0.669918	4.04695	2.67714	1.47138	8.84821
eamA	2.98252	0.710618	1.91927	4.21285	1.00719	6.32315	6.302	0.556885	0.0140697	2.512	0.556782	1.259	0.508707	0.653262	0.0494986	6.22705	3.1677	4.02482	2.08942	0.899988	0.913378	0.94925	0.802079	0.121555	0.535296	0.499181	10.7998	10.2296	0.350631	0.375858	0.273511	0.649369	0.273416	2.53514	4.01468	2.58347	1.35575	8.51141	4.05211	2.60756	1.36839	8.59077	3.41286	1.71051	0.69114	4.15413	2.67321	1.40284	8.80705
wcaH	2.90965	0.729371	1.90503	4.01795	1.03	6.29842	6.21037	0.574555	0.0149228	2.43715	0.551166	1.20327	0.479915	0.630009	0.0881657	6.74566	3.45182	5.26434	2.74788	0.914791	0.920966	0.932499	0.802487	0.128817	0.537901	0.497994	11.8466	11.543	0.387275	0.355777	0.256948	0.612725	0.238307	2.90863	3.95699	2.59075	1.40075	8.56555	3.97397	2.60186	1.40675	8.60229	3.32863	1.64341	0.655461	4.00586	2.62275	1.41805	8.67133
yfcU	NaN	NaN	NaN	NaN	NaN	NaN	NaN	NaN	NaN	NaN	NaN	NaN	NaN	NaN	NaN	NaN	NaN	NaN	NaN	NaN	NaN	NaN	NaN	NaN	NaN	NaN	NaN	NaN	NaN	NaN	NaN	NaN	0.226695	3.05762	NaN	NaN	NaN	NaN	NaN	NaN	NaN	NaN	NaN	NaN	NaN	NaN	NaN	NaN	NaN
pinH	3.01581	0.729566	1.98083	4.16212	1.0725	6.53408	6.18733	0.561175	0.0148021	2.52253	0.552038	1.24641	0.497309	0.62877	0.0856152	7.08834	3.4711	5.18146	2.59946	0.895285	0.897812	0.914535	0.819291	0.150964	0.502777	0.462886	12.3932	11.8577	0.334085	0.377314	0.288601	0.665915	0.237206	2.92213	4.04628	2.65766	1.43897	8.76671	4.05337	2.66232	1.44149	8.78208	3.39039	1.67522	0.668404	4.10063	2.69336	1.4583	8.88446
pnp	2.95217	0.705656	1.88756	4.2019	0.987408	6.22187	6.35849	0.558045	0.014056	2.44626	0.547459	1.20089	0.476045	0.635705	0.0642897	5.7578	2.97642	4.97785	2.62792	0.919777	0.920706	0.95699	0.832294	0.160793	0.481788	0.505204	10.0698	10.0626	0.359487	0.388817	0.251696	0.640513	0.24297	2.85281	4.02871	2.57588	1.34748	8.49075	4.03131	2.57754	1.34835	8.49622	3.34047	1.63987	0.650059	4.13398	2.64318	1.38269	8.71261
ypfH	3.00357	0.719099	1.94581	4.2068	1.0373	6.41982	6.26884	0.557568	0.014936	2.50432	0.550455	1.2338	0.490803	0.632275	0.0977007	7.00476	3.49993	5.22693	2.67257	0.887164	0.892182	0.913022	0.716242	0.160224	0.483786	0.454081	11.8276	11.9534	0.311135	0.389869	0.298996	0.688865	0.266867	2.59735	4.00724	2.59602	1.38392	8.56505	4.0212	2.60507	1.38875	8.5949	3.35281	1.65182	0.65709	4.07971	2.64297	1.40895	8.71995
etp	2.99054	0.746355	1.99973	4.04034	1.10872	6.60791	6.08698	0.572049	0.0157556	2.49518	0.553737	1.23723	0.494961	0.617542	0.104075	7.09339	3.44612	5.44102	2.70069	0.920547	0.924568	0.923804	0.820645	0.160531	0.491634	0.513059	12.3172	12.0317	0.362267	0.356253	0.28148	0.637733	0.248747	2.78655	4.08326	2.73041	1.51383	9.02237	4.09466	2.73803	1.51806	9.04756	3.4164	1.69402	0.677701	4.09249	2.73658	1.51726	9.04277
hupB	3.98499	0.692347	2.53043	5.79324	1.30598	8.23503	6.3645	0.444138	0.0164385	3.25114	0.554884	1.62249	0.647895	0.633303	0.19393	8.61584	3.3548	5.3368	2.08675	0.848262	0.805919	0.899182	0.70213	0.216364	0.407673	0.427467	12.6721	12.0896	0.587617	0.271027	0.141356	0.412383	0.310387	2.23317	5.17516	3.28618	1.69603	10.6945	5.02548	3.19113	1.64698	10.3852	4.10002	2.04613	0.817062	5.36109	3.40424	1.75696	11.0788
acnB	2.9624	0.717502	1.92074	4.14918	1.01682	6.3324	6.25779	0.563917	0.0144793	2.2115	0.557052	1.09967	0.441382	0.57082	0.102837	8.74772	4.41965	7.14435	3.71125	0.945034	0.947733	0.970599	0.838655	0.126917	0.515283	0.497664	16.0075	15.8161	0.465397	0.353207	0.181396	0.534603	0.171403	4.04397	4.11407	2.66746	1.41213	8.7942	4.12178	2.67245	1.41477	8.81067	3.077	1.53004	0.614123	4.18763	2.71515	1.43737	8.95143
ihfB	2.07144	0.844972	1.48097	2.50409	0.893942	5.06561	5.7526	0.77728	0.0222607	1.49314	0.638689	0.808972	0.356915	0.541399	0.13663	13.991	9.29428	6.99556	4.67813	0.923834	0.946061	0.964349	0.551373	0.220565	0.328776	0.438837	15.2738	11.7756	NaN	NaN	NaN	NaN	NaN	NaN	2.83477	2.02671	1.22336	6.93231	2.87878	2.05818	1.24236	7.03994	2.07509	1.12427	0.496023	2.91551	2.08443	1.25821	7.12975
fadR	3.19828	0.731277	2.10176	4.40514	1.13785	6.91072	6.1685	0.538322	0.0173862	2.63848	0.552229	1.30262	0.520009	0.618057	0.143485	7.5888	3.53104	5.37007	2.54807	0.904105	0.896701	0.919316	0.802156	0.185543	0.448137	0.449489	12.6395	13.0712	0.250005	0.436619	0.313376	0.749995	0.264563	2.61997	4.31741	2.8372	1.536	9.3289	4.29531	2.82268	1.52814	9.28115	3.5435	1.74943	0.698377	4.36318	2.86727	1.55229	9.42779
phoQ	3.01562	0.705636	1.9229	4.29454	1.00239	6.33378	6.36744	0.549083	0.0164077	2.47247	0.551282	1.22138	0.487368	0.632846	0.126014	6.78588	3.44024	4.52857	2.34418	0.889859	0.905989	0.92766	0.81927	0.155699	0.505645	0.456669	11.1796	10.7193	0.359688	0.344002	0.296311	0.640312	0.278064	2.49276	4.03085	2.57025	1.33985	8.46607	4.07616	2.59915	1.35491	8.56126	3.34199	1.65092	0.658766	4.13785	2.63849	1.37542	8.69083
phoR	3.07887	0.71611	1.99062	4.33744	1.06259	6.56388	6.28914	0.545095	0.0149234	2.57766	0.541475	1.24976	0.489653	0.626348	0.100355	7.09395	3.47052	5.67713	2.83811	0.909747	0.907176	0.918206	0.80414	0.163597	0.497805	0.477232	11.5233	11.4214	0.33569	0.404322	0.259988	0.66431	0.257745	2.68927	4.17251	2.6977	1.44003	8.89542	4.16508	2.6929	1.43747	8.87958	3.48705	1.69067	0.662399	4.19704	2.71357	1.4485	8.94773
aceE	2.96346	0.752672	1.99741	3.97605	1.11856	6.61198	6.04685	0.579149	0.0152693	2.48069	0.55206	1.22296	0.48692	0.610341	0.0551031	8.54033	4.15464	6.63832	3.29857	0.897782	0.905961	0.908165	0.859597	0.139909	0.516764	0.477047	14.4529	14.1339	0.324009	0.389512	0.286479	0.675991	0.249293	2.78045	3.98293	2.68455	1.50336	8.8866	4.00557	2.69981	1.51191	8.93712	3.35304	1.65303	0.658147	4.0117	2.70394	1.51422	8.95078
rapA	3.07481	0.753803	2.06865	4.133	1.16148	6.83616	6.04935	0.565018	0.0162522	2.55927	0.551133	1.26356	0.49997	0.610915	0.0917627	8.88902	4.1534	6.48111	3.10273	0.881273	0.88778	0.887964	0.800326	0.194687	0.39477	0.460656	13.702	14.9208	0.280696	0.368361	0.350943	0.719304	0.239425	2.89505	4.08557	2.74867	1.54329	9.08335	4.10404	2.76109	1.55026	9.12441	3.41593	1.68651	0.667324	4.10456	2.76144	1.55046	9.12558
ypaA	2.95711	0.744366	1.98207	3.98961	1.08938	6.54468	6.05847	0.579304	0.0137154	2.44466	0.553674	1.21328	0.485928	0.610551	0.0667523	8.69468	4.29059	6.74465	3.39644	0.90261	0.906623	0.931563	0.893551	0.138893	0.520176	0.477837	14.5882	14.1537	0.338502	0.387962	0.273536	0.661498	0.260889	2.65687	3.98772	2.67287	1.46905	8.82563	3.99883	2.68031	1.47315	8.85021	3.30585	1.64069	0.657108	4.06856	2.72705	1.49883	9.00454
yfiR	2.99889	0.76166	2.04939	3.96785	1.15505	6.7742	5.96462	0.583541	0.015292	2.47168	0.561213	1.2472	0.506946	0.607179	0.124074	8.86411	4.17277	8.00919	3.88272	0.907429	0.912818	0.932361	0.814488	0.13861	0.487611	0.388826	14.7859	15.0008	0.090753	0.391808	0.517439	0.909247	0.175519	3.94913	4.05759	2.77289	1.56281	9.16571	4.07277	2.78326	1.56866	9.20001	3.35678	1.69381	0.688481	4.12832	2.82122	1.59006	9.32549
ydcD	2.96779	0.753709	2.00824	3.96457	1.12368	6.64003	6.01884	0.580598	0.0147694	2.44957	0.552255	1.21111	0.481851	0.603188	0.0703688	7.90785	3.83675	6.37344	3.15697	0.906603	0.90919	0.927305	0.848253	0.148074	0.515981	0.474442	12.7441	12.9978	0.327106	0.399178	0.273715	0.672894	0.24466	2.83311	4.01322	2.71565	1.51951	8.97902	4.02042	2.72053	1.52224	8.99514	3.3184	1.64066	0.652755	4.07122	2.7549	1.54147	9.10879
ybjQ	2.85484	0.724593	1.85386	3.97567	0.995576	6.14105	6.26477	0.578461	0.0156592	2.42789	0.555192	1.20381	0.482421	0.647919	0.0946985	7.18135	3.77484	5.07922	2.71614	0.888347	0.906024	0.912232	0.796412	0.160918	0.463588	0.462538	11.6611	11.6655	0.37472	0.346031	0.279249	0.62528	0.247487	2.80074	3.81194	2.47537	1.32935	8.19986	3.85893	2.50589	1.34573	8.30095	3.28182	1.6272	0.652095	3.87557	2.5167	1.35154	8.33675
gmr	2.82807	0.731588	1.86411	3.87485	1.00504	6.16126	6.16622	0.588874	0.0139537	2.33144	0.549217	1.14819	0.457211	0.614568	0.0519179	7.92864	4.16346	6.21531	3.33242	0.945516	0.94934	0.979156	0.886561	0.122366	0.5294	0.520962	13.2199	13.8036	0.398933	0.394484	0.206583	0.601067	0.254596	2.72253	3.92883	2.58968	1.39622	8.55939	3.93926	2.59655	1.39993	8.58211	3.2475	1.59933	0.636856	4.02152	2.65077	1.42916	8.76132
ydeE	2.83031	0.709059	1.81418	4.00435	0.949541	5.99359	6.34161	0.57654	0.0140359	2.36962	0.556468	1.18268	0.477285	0.649817	0.108567	7.06857	3.8164	5.59934	3.08907	0.937393	0.936237	0.972009	0.883673	0.128755	0.54873	0.486393	11.9504	11.8347	0.358609	0.393527	0.247864	0.641391	0.249615	2.77686	3.90987	2.50616	1.31172	8.2797	3.90674	2.50415	1.31067	8.27307	3.27084	1.63248	0.658806	4.00482	2.56702	1.34358	8.48077
macB	2.93634	0.757878	1.99389	3.90719	1.12018	6.59917	5.99371	0.586979	0.0143563	2.42728	0.556797	1.20999	0.485012	0.605862	0.111258	8.72596	4.27603	6.86473	3.43196	0.921893	0.916272	0.941989	0.909833	0.109515	0.57076	0.482655	14.4099	14.3802	0.330007	0.398719	0.271274	0.669993	0.2547	2.72143	4.01299	2.72498	1.53091	9.01886	3.99739	2.71438	1.52496	8.98379	3.30438	1.64721	0.660271	4.06928	2.7632	1.55238	9.14536
argG	NaN	NaN	NaN	NaN	NaN	NaN	NaN	NaN	NaN	NaN	NaN	NaN	NaN	NaN	NaN	NaN	NaN	NaN	NaN	NaN	NaN	NaN	NaN	NaN	NaN	NaN	NaN	NaN	NaN	NaN	NaN	NaN	NaN	NaN	NaN	NaN	NaN	NaN	NaN	NaN	NaN	NaN	NaN	NaN	NaN	NaN	NaN	NaN	NaN
ygfZ	NaN	NaN	NaN	NaN	NaN	NaN	NaN	NaN	NaN	NaN	NaN	NaN	NaN	NaN	NaN	NaN	NaN	NaN	NaN	NaN	NaN	NaN	NaN	NaN	NaN	NaN	NaN	NaN	NaN	NaN	NaN	NaN	0.21909	3.16376	NaN	NaN	NaN	NaN	NaN	NaN	NaN	NaN	NaN	NaN	NaN	NaN	NaN	NaN	NaN
yraH	2.81573	0.734689	1.85568	3.8501	1.00658	6.1433	6.17306	0.591204	0.0150546	2.36695	0.55226	1.17018	0.466396	0.629473	0.0735702	8.15308	4.28034	5.64064	3.0248	0.901464	0.917663	0.942893	0.820545	0.105823	0.547791	0.476308	13.3187	13.5271	0.410047	0.304474	0.285479	0.589953	0.26334	2.63213	3.79405	2.50044	1.35632	8.27778	3.83689	2.52867	1.37163	8.37125	3.22536	1.59456	0.635541	3.90458	2.57328	1.39583	8.51893
yqfB	2.99971	0.738605	1.99403	4.08197	1.08844	6.57764	6.11236	0.569366	0.015113	2.50623	0.552786	1.23995	0.495472	0.620057	0.102201	8.34727	4.07995	6.42595	3.21885	0.888729	0.89216	0.931353	0.840011	0.151663	0.486572	0.473905	14.292	13.7204	0.311784	0.365362	0.322853	0.688216	0.238354	2.90806	4.00643	2.66323	1.45373	8.78514	4.01597	2.66957	1.45719	8.80606	3.35531	1.66003	0.663332	4.12656	2.74309	1.49732	9.04857
nlpI	3.35716	0.663804	2.02452	5.08307	0.992205	6.62186	6.71693	0.484209	0.0214029	2.70865	0.536089	1.29942	0.504518	0.64038	0.299298	7.98899	3.90429	5.71683	2.83428	0.777791	0.922471	0.958592	0.521356	0.176268	0.433816	0.550059	9.82568	12.6755	0.482091	0.340439	0.177471	0.517909	NaN	NaN	4.15198	2.50383	1.22711	8.18961	4.58995	2.76795	1.35655	9.05349	3.7033	1.77658	0.689784	4.70632	2.83812	1.39095	9.28303
hsrA	3.27395	0.690602	2.06633	4.76874	1.06599	6.78048	6.43442	0.510543	0.0131508	2.81815	0.53816	1.36767	0.535396	0.660704	0.131071	6.07603	2.86068	5.26898	2.5466	0.887969	0.87785	0.910425	0.692328	0.188572	0.471129	0.527657	10.2074	10.67	0.302225	0.345937	0.351837	0.697775	0.247742	2.79785	4.3704	2.75835	1.42299	9.05129	4.33985	2.73907	1.41304	8.98803	3.73566	1.81294	0.709706	4.43896	2.80162	1.44531	9.19328
argE	2.85044	0.722112	1.85469	3.95808	0.986333	6.12363	6.24421	0.58121	0.0147042	2.35626	0.552496	1.16731	0.467177	0.627064	0.0750542	8.50403	4.48748	6.6793	3.60066	0.932832	0.940774	0.965747	0.906684	0.127217	0.524022	0.497569	14.9471	14.9668	0.371063	0.372239	0.256698	0.628937	NaN	NaN	3.92525	2.55403	1.35825	8.43265	3.94692	2.56813	1.36574	8.4792	3.26263	1.61634	0.646886	4.01583	2.61297	1.38959	8.62725
argH	NaN	NaN	NaN	NaN	NaN	NaN	NaN	NaN	NaN	NaN	NaN	NaN	NaN	NaN	NaN	NaN	NaN	NaN	NaN	NaN	NaN	NaN	NaN	NaN	NaN	NaN	NaN	NaN	NaN	NaN	NaN	NaN	NaN	NaN	NaN	NaN	NaN	NaN	NaN	NaN	NaN	NaN	NaN	NaN	NaN	NaN	NaN	NaN	NaN
tyrA	NaN	NaN	NaN	NaN	NaN	NaN	NaN	NaN	NaN	NaN	NaN	NaN	NaN	NaN	NaN	NaN	NaN	NaN	NaN	NaN	NaN	NaN	NaN	NaN	NaN	NaN	NaN	NaN	NaN	NaN	NaN	NaN	NaN	NaN	NaN	NaN	NaN	NaN	NaN	NaN	NaN	NaN	NaN	NaN	NaN	NaN	NaN	NaN	NaN
argA	NaN	NaN	NaN	NaN	NaN	NaN	NaN	NaN	NaN	NaN	NaN	NaN	NaN	NaN	NaN	NaN	NaN	NaN	NaN	NaN	NaN	NaN	NaN	NaN	NaN	NaN	NaN	NaN	NaN	NaN	NaN	NaN	NaN	NaN	NaN	NaN	NaN	NaN	NaN	NaN	NaN	NaN	NaN	NaN	NaN	NaN	NaN	NaN	NaN
cheW	2.97742	0.715343	1.9237	4.18385	1.01913	6.34423	6.29395	0.560218	0.0148438	2.49204	0.553196	1.23493	0.494323	0.63986	0.0897568	7.53041	3.81872	5.9972	3.09411	0.900901	0.894801	0.921532	0.731761	0.217872	0.368917	0.48281	12.151	12.6059	0.324112	0.38529	0.290597	0.675888	0.255211	2.71597	4.01035	2.59107	1.37269	8.54519	3.99343	2.58014	1.3669	8.50914	3.34242	1.65634	0.663005	4.06811	2.62839	1.39246	8.66827
lpxM	2.91787	0.746009	1.9561	3.93072	1.07864	6.46845	6.06788	0.584007	0.014388	2.46378	0.558136	1.2323	0.497263	0.629374	0.0641245	8.85801	4.41108	6.89758	3.51736	0.887165	0.894351	0.921526	0.900958	0.121361	0.525943	0.451289	14.4352	13.7888	0.308017	0.384074	0.307909	0.691983	0.270523	2.56225	3.8929	2.60976	1.43907	8.62994	3.91234	2.62279	1.44626	8.67303	3.30349	1.65229	0.666741	3.98673	2.67266	1.47376	8.83795
gpt	2.99002	0.707815	1.92013	4.24274	1.00644	6.3292	6.33036	0.555386	0.0135898	2.49798	0.55445	1.24686	0.500698	0.647587	0.122755	7.37157	3.74427	6.06269	3.11144	0.889415	0.898568	0.939246	0.80589	0.162523	0.468438	0.475391	12.3082	11.9093	0.341073	0.371113	0.287814	0.658927	0.256278	2.70467	3.99539	2.56575	1.34485	8.45734	4.02082	2.58209	1.35341	8.51117	3.35915	1.67671	0.673311	4.13581	2.65593	1.39211	8.75456
cysQ	NaN	NaN	NaN	NaN	NaN	NaN	NaN	NaN	NaN	NaN	NaN	NaN	NaN	NaN	NaN	NaN	NaN	NaN	NaN	NaN	NaN	NaN	NaN	NaN	NaN	NaN	NaN	NaN	NaN	NaN	NaN	NaN	0.104819	6.61281	NaN	NaN	NaN	NaN	NaN	NaN	NaN	NaN	NaN	NaN	NaN	NaN	NaN	NaN	NaN
glgA	2.9023	0.720729	1.88758	4.04108	1.00309	6.2293	6.24029	0.573444	0.0144078	2.54956	0.552836	1.27203	0.509652	0.672406	0.0582158	8.583	4.46025	6.6008	3.50024	0.919342	0.924467	0.965884	0.808489	0.142219	0.462474	0.523618	14.3745	14.2047	0.363602	0.377583	0.258815	0.636398	0.210947	3.28589	3.95947	2.57513	1.36847	8.49832	3.97356	2.58429	1.37334	8.52857	3.49062	1.74154	0.697767	4.08929	2.65956	1.41334	8.77695
hycG	2.89067	0.752114	1.95579	3.85941	1.08703	6.47307	6.01254	0.591169	0.0141527	2.40424	0.558739	1.20434	0.486242	0.614492	0.0937037	8.79904	4.39293	6.91933	3.52483	0.909802	0.922978	0.953644	0.893247	0.12181	0.52265	0.489855	14.7786	14.4596	0.328487	0.404605	0.266907	0.671513	0.257813	2.68857	3.91761	2.6506	1.4732	8.77269	3.95355	2.67492	1.48672	8.85317	3.28826	1.64716	0.66503	4.03849	2.73238	1.51866	9.04338
yccA	2.87187	0.742245	1.9165	3.88461	1.05084	6.33872	6.09474	0.58831	0.0145869	2.39469	0.558068	1.19777	0.483324	0.622691	0.0732813	8.93585	4.56649	6.85026	3.56977	0.926471	0.931601	0.955647	0.78832	0.15181	0.458094	0.489204	14.5523	14.8284	0.35911	0.37808	0.26281	0.64089	0.265399	2.61172	3.93735	2.62754	1.44071	8.69044	3.95138	2.6369	1.44584	8.72139	3.29483	1.648	0.665002	4.01779	2.68122	1.47014	8.86798
gabP	2.93686	0.743347	1.95469	3.98841	1.08099	6.47306	6.12093	0.577137	0.0159283	2.47856	0.552481	1.22819	0.488246	0.626707	0.0621391	7.63499	3.79977	6.21507	3.16062	0.897116	0.903589	0.909908	0.816895	0.155912	0.472962	0.488551	12.6645	13.1708	0.318897	0.396413	0.284691	0.681103	0.251522	2.75582	3.94536	2.62591	1.45219	8.69586	3.9631	2.63772	1.45872	8.73497	3.34465	1.65736	0.658856	3.9805	2.6493	1.46513	8.77331
rpmF	3.07803	0.703265	1.96309	4.41343	1.03251	6.46303	6.37063	0.540798	0.0128105	2.49659	0.54458	1.21602	0.479304	0.61803	0.0759675	7.04115	3.46339	6.94047	3.52294	0.923191	0.919756	0.928254	0.789158	0.203862	0.454006	0.52981	11.7383	12.4536	0.43482	0.306081	0.2591	0.56518	0.179674	3.85781	4.21043	2.6853	1.41236	8.84075	4.20042	2.67892	1.40901	8.81973	3.40695	1.65943	0.654079	4.22523	2.69474	1.41733	8.87183
gltP	2.91559	0.734526	1.92216	3.99451	1.04561	6.35409	6.16916	0.577035	0.0152749	2.4308	0.549823	1.19669	0.475456	0.622345	0.0764988	7.97094	4.0506	6.33207	3.28734	0.905928	0.907733	0.931423	0.829856	0.126216	0.534729	0.467636	13.3711	13.1199	0.340331	0.386086	0.273583	0.659669	0.247306	2.80279	3.94078	2.59804	1.41327	8.58835	3.94571	2.60129	1.41504	8.5991	3.28964	1.61949	0.643443	4.01104	2.64436	1.43847	8.74147
nupC	2.91691	0.711177	1.87033	4.12719	0.986634	6.17849	6.34211	0.564574	0.0145304	2.45821	0.554361	1.22472	0.490598	0.653106	0.117083	7.28682	3.79722	5.6589	2.99872	0.897015	0.911706	0.926357	0.819028	0.13667	0.522372	0.441975	12.1183	11.8852	0.317422	0.373581	0.308998	0.682578	0.241092	2.87503	3.91828	2.51242	1.32534	8.29956	3.95839	2.53814	1.33891	8.38451	3.33591	1.662	0.665766	3.99879	2.56404	1.35258	8.47009
srlB	2.87021	0.761146	1.94752	3.80604	1.10128	6.46377	6.00761	0.595452	0.0158426	2.42367	0.556823	1.20239	0.482264	0.615483	0.0611316	8.91419	4.44539	6.74952	3.44536	0.900202	0.919617	0.913887	0.857982	0.111605	0.541635	0.46646	15.3054	14.5908	0.310655	0.394837	0.294508	0.689345	0.241807	2.86653	3.86408	2.62189	1.48262	8.70198	3.91643	2.65741	1.50271	8.81987	3.30713	1.64067	0.658054	3.90091	2.64687	1.49675	8.78491
cmtA	2.98288	0.728614	1.95361	4.12593	1.05518	6.45133	6.21122	0.564604	0.0155791	2.51826	0.55446	1.25165	0.501702	0.639983	0.0727338	8.03306	4.00273	6.19092	3.16427	0.887847	0.891249	0.909519	0.843455	0.153292	0.49655	0.468991	13.2366	12.8979	0.283194	0.390293	0.326512	0.716806	0.247243	2.80351	3.98151	2.60766	1.40845	8.61118	3.99092	2.61382	1.41177	8.63151	3.36929	1.67464	0.671248	4.04178	2.64713	1.42977	8.74151
rpmG	2.93493	0.749245	1.97506	3.94039	1.09309	6.53415	6.04506	0.582889	0.0152835	2.39723	0.564549	1.20755	0.491381	0.609639	0.0717057	8.72883	4.29631	6.10049	3.08002	0.88292	0.901299	0.933848	0.817749	0.138667	0.484831	0.419213	14.2223	14.6835	0.310507	0.35925	0.330243	0.689493	0.243563	2.84587	3.90416	2.62731	1.45407	8.69199	3.95422	2.66099	1.47272	8.80342	3.22978	1.62692	0.662035	4.04444	2.72171	1.50632	9.0043
bamE	2.99029	0.726483	1.94761	4.16227	1.05557	6.43468	6.24328	0.561294	0.0147438	2.52465	0.547781	1.23758	0.487904	0.634154	0.117909	7.95909	3.98218	5.86165	2.99018	0.907939	0.919351	0.91738	0.818378	0.129711	0.52395	0.496185	13.3446	13.0065	0.36257	0.385779	0.251651	0.63743	0.269944	2.56774	4.04738	2.63611	1.42873	8.70941	4.07952	2.65704	1.44008	8.77857	3.44428	1.68838	0.665627	4.07395	2.65341	1.43811	8.76659
rplI	2.75772	0.752704	1.85658	3.6808	1.02824	6.15903	6.05109	0.610534	0.0150558	2.33725	0.561876	1.17664	0.477636	0.632537	0.0567303	8.16516	4.31256	6.28721	3.37476	0.897776	0.914794	0.944871	0.846978	0.15009	0.45207	0.481095	13.8032	14.1865	0.318779	0.365359	0.315862	0.681221	0.236548	2.93026	3.7064	2.49526	1.38196	8.2778	3.75038	2.52486	1.39836	8.37602	3.17856	1.60018	0.649564	3.82939	2.57806	1.42782	8.55247
racC	2.78658	0.745562	1.8583	3.76256	1.02422	6.16061	6.1042	0.602587	0.0140772	2.35837	0.555884	1.1728	0.468955	0.629222	0.0624703	10.1866	5.33409	6.39722	3.42353	0.890831	0.908237	0.927566	0.811564	0.141894	0.487437	0.45187	16.9959	17.1308	0.339076	0.365361	0.295562	0.660924	0.273844	2.53117	3.72721	2.48558	1.36995	8.24014	3.77245	2.51575	1.38658	8.34017	3.19273	1.58772	0.634866	3.82333	2.54968	1.40528	8.45266
fliJ	2.89351	0.749844	1.9582	3.87253	1.0857	6.47991	6.0108	0.590305	0.0129872	2.35784	0.555511	1.16932	0.468853	0.595647	0.07362	11.1849	5.61119	8.47227	4.32328	0.932615	0.931802	0.959262	0.862242	0.136333	0.52567	0.485427	18.934	18.8773	0.392504	0.375887	0.231609	0.607496	0.310809	2.23014	3.98395	2.69616	1.49485	8.92193	3.98171	2.69464	1.49401	8.91691	3.24459	1.60908	0.645181	4.05822	2.74642	1.52272	9.08826
psiF	2.91647	0.749758	1.96454	3.92162	1.09501	6.50857	6.04843	0.584585	0.0136571	2.43028	0.551974	1.19705	0.476804	0.608546	0.0833518	10.8511	5.40867	8.30957	4.21235	0.916134	0.918123	0.926425	0.843083	0.133795	0.538122	0.475248	17.7982	18.3868	0.314706	0.421382	0.263912	0.685294	0.270386	2.56355	3.96996	2.67417	1.49055	8.8596	3.97544	2.67785	1.4926	8.87182	3.31271	1.6317	0.649931	3.99838	2.69331	1.50122	8.92302
yeaW	2.92957	0.752316	1.99147	3.90628	1.1083	6.58607	5.98498	0.587487	0.0127217	2.38623	0.55844	1.19085	0.479914	0.596546	0.066269	11.5547	5.6784	8.46496	4.24886	0.921514	0.923449	0.950404	0.857727	0.165947	0.464229	0.487266	19.812	19.7606	0.396439	0.360747	0.242813	0.603561	0.288158	2.40544	4.00269	2.72095	1.51428	8.99859	4.00807	2.72461	1.51631	9.01067	3.26469	1.62925	0.656589	4.08365	2.77599	1.54491	9.1806
argB	NaN	NaN	NaN	NaN	NaN	NaN	NaN	NaN	NaN	NaN	NaN	NaN	NaN	NaN	NaN	NaN	NaN	NaN	NaN	NaN	NaN	NaN	NaN	NaN	NaN	NaN	NaN	NaN	NaN	NaN	NaN	NaN	NaN	NaN	NaN	NaN	NaN	NaN	NaN	NaN	NaN	NaN	NaN	NaN	NaN	NaN	NaN	NaN	NaN
yiaF	3.06011	0.739804	2.03456	4.16386	1.11743	6.70638	6.09843	0.561618	0.014229	2.50699	0.547641	1.22826	0.484605	0.601416	0.0556971	10.7353	5.1577	8.66625	4.25863	0.912919	0.907837	0.928623	0.871576	0.144853	0.524287	0.445641	18.9094	18.5157	0.280881	0.402826	0.316293	0.719119	0.27152	2.55284	4.15621	2.76332	1.51768	9.10853	4.1416	2.75361	1.51235	9.07651	3.393	1.66234	0.655871	4.2017	2.79357	1.53429	9.20822
trkH	2.88621	0.720606	1.88183	4.02091	1.00254	6.21408	6.2299	0.575992	0.0126069	2.31344	0.542604	1.12201	0.439685	0.595113	0.0528795	10.4567	5.4484	8.8359	4.69271	0.915344	0.913153	0.942697	0.854781	0.159789	0.491167	0.501677	17.2186	16.7741	0.410009	0.372423	0.217568	0.589991	0.266852	2.59749	3.92662	2.56018	1.36392	8.4541	3.92066	2.5563	1.36185	8.44128	3.14261	1.52414	0.597273	4.00178	2.60918	1.39003	8.61592
proQ	3.11127	0.718099	2.02652	4.36271	1.08947	6.67968	6.24992	0.542998	0.0131144	2.58277	0.548377	1.27107	0.501056	0.626782	0.109982	5.71337	2.73486	6.41723	3.1374	0.903072	0.892781	0.908993	0.803158	0.176081	0.483198	0.488829	8.87861	9.61442	0.368774	0.372162	0.259064	0.631226	0.361463	1.91762	4.19695	2.73368	1.46964	9.01056	4.16712	2.71425	1.4592	8.94652	3.45927	1.70242	0.671097	4.21421	2.74492	1.47569	9.04762
thrA	NaN	NaN	NaN	NaN	NaN	NaN	NaN	NaN	NaN	NaN	NaN	NaN	NaN	NaN	NaN	NaN	NaN	NaN	NaN	NaN	NaN	NaN	NaN	NaN	NaN	NaN	NaN	NaN	NaN	NaN	NaN	NaN	NaN	NaN	NaN	NaN	NaN	NaN	NaN	NaN	NaN	NaN	NaN	NaN	NaN	NaN	NaN	NaN	NaN
gcvA	3.096	0.702254	1.96245	4.46092	1.03036	6.46054	6.41089	0.535411	0.0144808	2.68519	0.541	1.30095	0.507263	0.662897	0.0790969	6.91234	3.43387	5.32225	2.69044	0.903366	0.896249	0.910344	0.723716	0.191269	0.448485	0.509894	11.2023	10.7502	0.338521	0.424879	0.2366	0.661479	0.320976	2.1595	4.1772	2.64779	1.39019	8.71673	4.15665	2.63476	1.38335	8.67383	3.6051	1.74663	0.681044	4.19746	2.66063	1.39693	8.75899
purC	2.70039	0.729989	1.7678	3.72077	0.951838	5.86379	6.20924	0.607028	0.0134474	2.2901	0.550197	1.12946	0.44713	0.638342	0.0717652	8.64523	4.77697	6.48624	3.6565	0.927293	0.953047	0.96908	0.773386	0.10871	0.514822	0.537769	15.0991	14.7065	0.474235	0.380239	0.145526	0.525765	0.222026	3.12192	3.70436	2.42505	1.30572	8.04388	3.77108	2.46873	1.32924	8.18877	3.19812	1.57729	0.624416	3.81323	2.49632	1.34409	8.28028
yeeJ	2.97491	0.747179	2.00513	4.0021	1.11144	6.62788	6.03569	0.577477	0.013413	2.42827	0.555131	1.20365	0.481732	0.599641	0.0684524	11.5552	5.66046	8.94246	4.45499	0.906891	0.894857	0.930565	0.881307	0.178369	0.472212	0.475447	19.1437	19.0259	0.301621	0.403474	0.294905	0.698379	0.263827	2.62728	4.02364	2.71199	1.50325	8.96438	3.99022	2.68946	1.49076	8.88992	3.25702	1.61444	0.646142	4.09022	2.75686	1.52812	9.1127
tyrR	2.92863	0.739498	1.949	3.99084	1.07354	6.44806	6.13023	0.577638	0.0145513	2.46564	0.561718	1.2337	0.499917	0.632898	0.0603525	7.96211	3.96462	6.6469	3.38039	0.90785	0.913621	0.924712	0.818619	0.141861	0.504361	0.464476	13.3457	13.3066	0.328658	0.391143	0.280198	0.671342	0.244951	2.82974	3.96369	2.63783	1.45296	8.72698	3.97957	2.6484	1.45879	8.76196	3.35043	1.67641	0.679313	4.01028	2.66884	1.47004	8.82957
pdhR	2.97223	0.793065	2.1088	3.77098	1.23304	6.99648	5.74712	0.60101	0.0168842	2.02061	0.572606	1.0302	0.415962	0.488633	0.0897638	12.7075	5.88973	9.6367	4.57146	0.899391	0.907364	0.92514	0.875499	0.104713	0.608922	0.461565	20.1693	21.1655	0.384111	0.309006	0.306883	0.615889	0.255051	2.71768	3.99918	2.83742	1.65907	9.41386	4.02134	2.85315	1.66827	9.46603	2.73382	1.39383	0.562784	4.07119	2.88852	1.68895	9.58339
metR	2.8561	0.74937	1.924	3.82194	1.06044	6.36418	6.03041	0.59514	0.0144504	2.32306	0.560013	1.16742	0.472234	0.604638	0.1039	9.02919	4.61135	7.08407	3.68308	0.935211	0.937023	0.962132	0.831034	0.149558	0.461003	0.502185	15.1062	14.6718	0.394982	0.387502	0.217516	0.605018	NaN	NaN	3.93953	2.65385	1.4627	8.77837	3.94448	2.65719	1.46454	8.78939	3.20831	1.61229	0.65219	4.01373	2.70384	1.49025	8.94371
argR	2.99488	0.709271	1.91551	4.24136	1.00089	6.29874	6.32262	0.553971	0.0147559	2.50205	0.554643	1.24178	0.49898	0.647098	0.095424	9.53003	4.86483	7.89711	4.10984	0.940499	0.955146	0.980891	0.698617	0.14372	0.440878	0.522732	16.9305	16.2081	0.560027	0.261636	0.178337	0.439973	0.201992	3.43156	4.14613	2.65183	1.38563	8.72001	4.18843	2.67889	1.39977	8.80899	3.4992	1.73667	0.69784	4.26385	2.72713	1.42497	8.9676
nuoF	3.05078	0.689859	1.8955	4.47468	0.973892	6.23511	6.52162	0.536023	0.014418	2.68091	0.548256	1.32102	0.520043	0.696173	0.122392	7.73367	3.97346	5.93894	3.11818	0.916703	0.919209	0.930849	0.636123	0.205268	0.383859	0.479516	12.5359	12.6425	0.355578	0.397239	0.247183	0.644422	0.237214	2.92203	4.15443	2.58121	1.3262	8.4907	4.16165	2.58569	1.32851	8.50546	3.6571	1.80204	0.709404	4.19536	2.60664	1.33927	8.57437
yciU	2.99352	0.740848	2.00156	4.06478	1.10283	6.61352	6.09167	0.571099	0.0142093	2.4573	0.554726	1.21606	0.486358	0.607326	0.0518858	10.8103	5.25195	8.72389	4.34009	0.916764	0.914744	0.932245	0.811911	0.178708	0.459162	0.461106	18.1845	18.8404	0.308734	0.38636	0.304906	0.691266	0.261351	2.65217	4.07663	2.72575	1.50185	9.00639	4.07092	2.72194	1.49975	8.99378	3.34171	1.65374	0.661403	4.12061	2.75516	1.51805	9.10355
yedF	3.03325	0.726322	1.99171	4.20572	1.07731	6.57161	6.19766	0.558604	0.0135672	2.53447	0.54473	1.23481	0.486151	0.619379	0.0812743	10.388	5.09232	8.64252	4.33621	0.911394	0.903189	0.929798	0.801633	0.161462	0.509741	0.475931	17.2293	17.4689	0.344216	0.387735	0.268049	0.655784	0.258867	2.67762	4.11537	2.70226	1.46164	8.91606	4.09203	2.68694	1.45335	8.8655	3.41916	1.66583	0.655847	4.16821	2.73695	1.48041	9.03053
ydfV	3.23085	0.739175	2.16509	4.38803	1.18131	7.11312	6.06023	0.55064	0.0141275	2.73127	0.557945	1.37539	0.558779	0.629966	0.108419	8.43492	3.89949	7.35451	3.42189	0.918058	0.923125	0.951995	0.777085	0.17424	0.434525	0.416823	14.5253	14.5316	0.0154732	0.405823	0.578704	0.984527	0.186157	3.72345	4.40376	2.9511	1.61017	9.69545	4.41926	2.96148	1.61583	9.72956	3.73593	1.8813	0.764317	4.50858	3.02134	1.64849	9.92621
glnB	2.93323	0.751247	1.98249	3.92727	1.10275	6.55722	6.01717	0.585048	0.0136123	2.38694	0.552964	1.17665	0.469556	0.591872	0.0570538	11.4823	5.67099	9.50765	4.82562	0.925824	0.923601	0.937466	0.832439	0.159412	0.48402	0.460237	19.5096	20.0764	0.360648	0.382577	0.256775	0.639352	0.247867	2.79645	4.01968	2.7168	1.5112	8.98597	4.01349	2.71261	1.50888	8.97214	3.26601	1.60999	0.642486	4.05225	2.73881	1.52345	9.05878
coaA	2.83763	0.734551	1.87385	3.88688	1.01921	6.20474	6.17338	0.589823	0.0144901	2.37275	0.560898	1.18972	0.482228	0.634421	0.0859443	7.70664	3.99315	6.12902	3.25574	0.898098	0.927826	0.937179	0.799482	0.11249	0.584527	0.400637	13.4411	13.1368	0.232957	0.375384	0.391659	0.767043	0.211973	3.26998	3.81464	2.51904	1.37014	8.34108	3.89406	2.57148	1.39866	8.51474	3.25612	1.63264	0.66176	3.91939	2.58821	1.40776	8.57012
sapF	2.9096	0.735828	1.92837	3.9799	1.05765	6.3812	6.15352	0.57888	0.0139087	2.34429	0.544174	1.1393	0.444834	0.589479	0.0620299	11.4628	5.80547	9.30119	4.81535	0.901349	0.888061	0.902322	0.874593	0.19214	0.443237	0.497319	19.2401	19.2826	0.379073	0.376389	0.244538	0.620927	0.252647	2.74354	3.92022	2.59818	1.42502	8.59766	3.88428	2.57435	1.41195	8.51883	3.12959	1.52096	0.593848	3.92287	2.59993	1.42598	8.60345
ansB	2.94975	0.76064	2.01309	3.91371	1.1416	6.67658	5.98147	0.585687	0.0146346	2.46155	0.552251	1.20959	0.480011	0.599361	0.0642002	10.8791	5.26452	8.26056	4.07786	0.896176	0.898544	0.887761	0.75074	0.183359	0.42043	0.465058	18.6964	19.1731	0.313055	0.396899	0.290046	0.686945	0.278003	2.49331	3.9601	2.70261	1.53261	8.96344	3.9666	2.70705	1.53513	8.97816	3.3101	1.62657	0.645482	3.93707	2.68689	1.5237	8.91131
glmM	2.88308	0.74435	1.9286	3.89376	1.06142	6.38131	6.08417	0.587703	0.0144354	2.36253	0.559992	1.18354	0.476338	0.613869	0.0880851	8.13646	4.11594	6.22549	3.21546	0.89287	0.910653	0.937372	0.889462	0.0994077	0.605729	0.472262	13.5063	13.4485	0.374859	0.35877	0.26637	0.625141	0.192407	3.60251	3.86173	2.58326	1.42171	8.54742	3.90962	2.61529	1.43934	8.65343	3.20373	1.60496	0.645942	3.9827	2.66418	1.46625	8.81519
atpA	NaN	NaN	NaN	NaN	NaN	NaN	NaN	NaN	NaN	NaN	NaN	NaN	NaN	NaN	NaN	NaN	NaN	NaN	NaN	NaN	NaN	NaN	NaN	NaN	NaN	NaN	NaN	NaN	NaN	NaN	NaN	NaN	NaN	NaN	NaN	NaN	NaN	NaN	NaN	NaN	NaN	NaN	NaN	NaN	NaN	NaN	NaN	NaN	NaN
atpH	NaN	NaN	NaN	NaN	NaN	NaN	NaN	NaN	NaN	NaN	NaN	NaN	NaN	NaN	NaN	NaN	NaN	NaN	NaN	NaN	NaN	NaN	NaN	NaN	NaN	NaN	NaN	NaN	NaN	NaN	NaN	NaN	NaN	NaN	NaN	NaN	NaN	NaN	NaN	NaN	NaN	NaN	NaN	NaN	NaN	NaN	NaN	NaN	NaN
atpF	NaN	NaN	NaN	NaN	NaN	NaN	NaN	NaN	NaN	NaN	NaN	NaN	NaN	NaN	NaN	NaN	NaN	NaN	NaN	NaN	NaN	NaN	NaN	NaN	NaN	NaN	NaN	NaN	NaN	NaN	NaN	NaN	NaN	NaN	NaN	NaN	NaN	NaN	NaN	NaN	NaN	NaN	NaN	NaN	NaN	NaN	NaN	NaN	NaN
livH	2.88914	0.74269	1.92848	3.91892	1.0616	6.38476	6.09643	0.585734	0.0139308	2.43399	0.554131	1.21156	0.484589	0.626971	0.0728384	8.54276	4.33614	6.68317	3.45752	0.915165	0.929565	0.947259	0.887758	0.096588	0.563005	0.478132	13.9006	13.5236	0.326923	0.416229	0.256848	0.673077	0.266512	2.60081	3.93012	2.62333	1.4441	8.68522	3.96954	2.64965	1.45859	8.77235	3.34418	1.66462	0.665803	4.01852	2.68234	1.47658	8.88059
tatC	2.94957	0.74533	1.97653	3.98046	1.0925	6.53285	6.07445	0.578807	0.0144941	2.47499	0.561428	1.23957	0.502385	0.62706	0.0786838	9.34009	4.61104	7.03887	3.54218	0.895259	0.904991	0.927143	0.852516	0.116905	0.55667	0.441939	15.7458	15.8985	0.305724	0.392653	0.301623	0.694276	0.26499	2.61575	3.95734	2.65184	1.46577	8.76491	3.98413	2.66979	1.47569	8.82423	3.34309	1.67435	0.678594	4.04577	2.7111	1.49853	8.96077
typA	2.97001	0.734448	1.96007	4.07623	1.06945	6.47835	6.1656	0.568344	0.0154909	2.47645	0.55011	1.21955	0.483599	0.621271	0.125201	8.30866	4.11876	6.53035	3.30847	0.905661	0.908297	0.913596	0.793176	0.156485	0.491029	0.448226	13.9324	14.0478	0.312235	0.402868	0.284897	0.687765	0.255165	2.71646	4.0136	2.64879	1.44522	8.75467	4.02094	2.65364	1.44787	8.77069	3.35274	1.65108	0.654718	4.03574	2.6634	1.4532	8.80296
yehL	2.96112	0.743626	1.98707	3.99591	1.09109	6.5603	6.0558	0.578987	0.01357	2.41273	0.549493	1.18747	0.471439	0.597138	0.0602123	9.75824	4.81499	8.00381	4.02806	0.910444	0.905928	0.94173	0.848475	0.155208	0.495455	0.485716	16.7463	16.3273	0.326386	0.401624	0.271989	0.673614	0.256826	2.69889	4.01486	2.69419	1.47937	8.89486	4.00232	2.68577	1.47474	8.86707	3.2611	1.60502	0.637209	4.10288	2.75325	1.5118	9.08986
mnmG	2.9624	0.703047	1.89368	4.22501	0.987151	6.23751	6.35812	0.558434	0.0126815	2.51137	0.550194	1.24456	0.495701	0.656377	0.0794796	7.22839	3.7231	6.64174	3.49896	0.91046	0.919547	0.953561	0.809278	0.125677	0.517778	0.43934	12.4759	11.9642	0.310726	0.427043	0.262231	0.689274	0.252956	2.74018	4.01665	2.56759	1.33845	8.4573	4.04203	2.58382	1.34691	8.51074	3.42662	1.69814	0.676356	4.13846	2.64546	1.37905	8.71377
pgrR	2.90412	0.735537	1.92781	3.96043	1.04543	6.36751	6.11746	0.581371	0.0135096	2.40403	0.560104	1.20626	0.487546	0.624214	0.0957585	9.44772	4.80548	6.93447	3.59685	0.905152	0.931456	0.956571	0.833031	0.152327	0.46265	0.476017	15.9462	15.5054	0.355757	0.367557	0.276687	0.644243	0.257292	2.69401	3.92317	2.60428	1.41227	8.60185	3.99536	2.6522	1.43826	8.76012	3.30735	1.65952	0.670743	4.06552	2.69877	1.46352	8.91396
pabC	3.06899	0.713578	1.98975	4.32075	1.05253	6.54869	6.25896	0.54812	0.0136513	2.4937	0.551946	1.23444	0.49371	0.619999	0.0980654	7.95916	3.91765	6.88488	3.4645	0.947227	0.939007	0.974226	0.79897	0.197988	0.398793	0.518418	14.1639	13.8997	0.364229	0.475242	0.160529	0.635771	0.180657	3.83681	4.26858	2.7675	1.46394	9.10842	4.24433	2.75178	1.45562	9.05667	3.44871	1.7072	0.682788	4.34922	2.81978	1.49159	9.28048
[truncated: 47 more columns]

## Sheet: M9gly
	<L>	<W>	<A>	<AR>	<V>	<SA>	<SAV>	<C>	<W_{var}>	<NL>	<NW>	<NA>	<NV>	<NCratio>	CV_{DR}	<Z_{amount}>	<Z_{conc}>	<SeqA_{amount}>	<SeqA_{conc}>	C_{constr}	N_{constr}	N_{sep}	\rho_{NCCC}	NCCC_0	NCCC_{slope}	Z_{ring}	<ZCC_0>	<ZNC_0>	DNArep_i	DNArep_C	DNArep_D	DNArep_C+D	\alpha	\tau	L_{Cconstr}	A_{Cconstr}	V_{Cconstr}	SA_{Cconstr}	L_{Nconstr}	A_{Nconstr}	V_{Nconstr}	SA_{Nconstr}	NL_{Nconstr}	NA_{Nconstr}	NV_{Nconstr}	L_{Nsep}	A_{Nsep}	V_{Nsep}	SA_{Nsep}
aceF	NaN	NaN	NaN	NaN	NaN	NaN	NaN	NaN	NaN	NaN	NaN	NaN	NaN	NaN	NaN	NaN	NaN	NaN	NaN	NaN	NaN	NaN	NaN	NaN	NaN	NaN	NaN	NaN	NaN	NaN	NaN	NaN	NaN	NaN	NaN	NaN	NaN	NaN	NaN	NaN	NaN	NaN	NaN	NaN	NaN	NaN	NaN	NaN	NaN
sucB	3.11924	0.804775	2.26029	3.89361	1.34509	7.48014	5.62543	0.589795	0.0137913	2.53747	0.592362	1.33428	0.56702	0.59172	0.0782021	14.2715	6.15	8.2974	3.67262	0.829528	0.830622	0.918854	0.860492	0.127122	0.549672	0.275149	22.0467	22.177	-0.0418553	0.554495	0.48736	1.04186	NaN	NaN	3.99858	2.89748	1.72429	9.58886	4.00161	2.89968	1.7256	9.59613	3.25527	1.71172	0.72742	4.25398	3.08255	1.83442	10.2013
cybC	3.19457	0.764499	2.20542	4.19084	1.24347	7.2679	5.89488	0.563168	0.0157196	2.60887	0.593777	1.38253	0.586689	0.62545	0.114059	11.3533	5.01279	6.76626	3.08868	0.788879	0.776806	0.884961	0.854262	0.151029	0.502443	0.291379	17.5872	17.7097	-0.0111837	0.520953	0.49023	1.01118	0.418269	1.65718	3.98138	2.7486	1.54973	9.05794	3.9482	2.7257	1.53682	8.98246	3.22432	1.70868	0.725095	4.25556	2.93789	1.65646	9.68174
yfbP	3.15326	0.798253	2.26533	3.96805	1.33823	7.4884	5.66796	0.581012	0.0144858	2.56753	0.583186	1.32676	0.55601	0.585829	0.0551302	12.7419	5.48326	7.54862	3.32945	0.820259	0.814599	0.891967	0.876768	0.140648	0.511692	0.303419	19.0828	19.6101	-0.0191426	0.613126	0.406017	1.01914	NaN	NaN	4.0163	2.88534	1.7045	9.53798	4.00058	2.87405	1.69783	9.50063	3.25746	1.68328	0.705417	4.22098	3.03238	1.79137	10.024
yfdM	3.15891	0.797666	2.26985	3.97568	1.33865	7.49919	5.66752	0.582441	0.0139685	2.54659	0.582617	1.32469	0.553033	0.583792	0.0860843	13.4511	5.75617	7.80079	3.44048	0.83696	0.839044	0.905419	0.878151	0.144684	0.51393	0.320617	22.301	21.5972	-0.0225652	0.599967	0.422599	1.02257	NaN	NaN	4.07034	2.92477	1.7249	9.66293	4.07623	2.929	1.72739	9.6769	3.2861	1.70937	0.71363	4.26815	3.0669	1.80872	10.1325
ptrB	3.11555	0.798193	2.24181	3.91347	1.31923	7.40959	5.65788	0.587755	0.0140469	2.52749	0.584678	1.31667	0.554876	0.585743	0.104625	12.7681	5.55605	7.52589	3.36078	0.844175	0.841887	0.918399	0.847284	0.133445	0.512947	0.316041	20.5333	19.3611	0.0147444	0.546497	0.438759	0.985256	0.459577	1.50823	4.0346	2.90312	1.70839	9.59535	4.02821	2.89852	1.70569	9.58014	3.26789	1.70237	0.717421	4.24761	3.05639	1.79859	10.1019
yebG	3.20612	0.80815	2.32603	3.98794	1.38937	7.68842	5.61058	0.579745	0.0152767	2.60591	0.589732	1.36051	0.576729	0.583711	0.0622723	12.7365	5.33157	7.27329	3.13553	0.785925	0.774708	0.84829	0.773287	0.192109	0.436571	0.293544	18.4824	19.1726	-0.0216084	0.566141	0.455468	1.02161	NaN	NaN	3.9876	2.89299	1.72803	9.56244	3.95672	2.87058	1.71464	9.48838	3.21599	1.67902	0.711749	4.16376	3.02079	1.80436	9.98488
rnlA	3.12921	0.794271	2.24084	3.94989	1.31364	7.40412	5.69109	0.584034	0.0146695	2.56654	0.583909	1.33515	0.561644	0.595153	0.0703991	11.8552	5.14885	7.16723	3.19343	0.819199	0.827807	0.899746	0.82883	0.151034	0.486856	0.344478	18.7031	18.7292	-0.00291552	0.530191	0.472724	1.00292	0.440827	1.57238	3.98274	2.85206	1.67195	9.4237	4.00658	2.86913	1.68196	9.4801	3.28614	1.7095	0.719119	4.21143	3.01583	1.76795	9.9648
ydgD	3.21374	0.799331	2.31289	4.03579	1.36479	7.63675	5.64665	0.574933	0.0145632	2.63239	0.586046	1.3749	0.577417	0.593274	0.0544793	13.6797	5.77795	7.66322	3.31219	0.791872	0.791872	0.871562	0.867721	0.162246	0.47777	0.313178	20.6717	20.8767	0.0066392	0.605403	0.387958	0.993361	NaN	NaN	4.01358	2.88853	1.70446	9.53741	4.01358	2.88853	1.70446	9.53741	3.28754	1.71709	0.721126	4.24152	3.05257	1.80126	10.079
hicB	3.50616	0.841726	2.66876	4.17995	1.65894	8.79033	5.35374	0.567731	0.0151405	2.94451	0.61169	1.60409	0.704409	0.599241	0.164245	15.4498	5.61537	9.22491	3.42148	0.809148	0.790904	0.925152	0.801323	0.144963	0.502647	0.166414	24.7563	23.1983	-0.531024	0.617384	0.91364	1.53102	NaN	NaN	4.43154	3.37313	2.09678	11.1103	4.37585	3.33074	2.07043	10.9707	3.67488	2.00198	0.879134	4.80259	3.65556	2.27234	12.0406
yciE	3.16417	0.802141	2.28823	3.95914	1.35765	7.56273	5.63615	0.582432	0.0143297	2.56974	0.58336	1.33427	0.558042	0.58187	0.0760233	12.7125	5.40999	7.5579	3.30952	0.835517	0.83105	0.904031	0.915822	0.135086	0.519217	0.293691	19.1863	19.2961	-0.0273152	0.580358	0.446958	1.02732	NaN	NaN	4.07306	2.94551	1.74763	9.73507	4.06047	2.93641	1.74223	9.70497	3.29765	1.71222	0.716115	4.27116	3.08877	1.83263	10.2085
ybeL	3.19426	0.794319	2.29048	4.03236	1.34342	7.55901	5.67734	0.576237	0.0142158	2.6018	0.585318	1.35737	0.571751	0.592414	0.0772455	11.9761	5.12029	7.22166	3.1674	0.828377	0.823858	0.888921	0.863835	0.156293	0.493759	0.295253	17.6799	18.2578	-0.0599129	0.572485	0.487428	1.05991	0.434406	1.59562	4.09148	2.93385	1.72077	9.68223	4.07869	2.92467	1.71539	9.65195	3.32219	1.73319	0.730058	4.26684	3.05959	1.79452	10.0972
lapB	3.23964	0.804925	2.34974	4.03696	1.39136	7.74676	5.59906	0.576172	0.0145764	2.65565	0.590929	1.39206	0.590272	0.59081	0.0751376	15.8162	6.59871	9.45936	4.05548	0.790017	0.818207	0.91644	0.788507	0.165875	0.454031	0.281138	23.4638	24.6614	-0.0223146	0.584111	0.438203	1.02231	0.425142	1.63039	4.04074	2.93078	1.73541	9.66236	4.12047	2.98861	1.76965	9.85302	3.3777	1.77054	0.750761	4.41081	3.19919	1.89435	10.5473
pncA	3.25492	0.80855	2.36819	4.03911	1.40649	7.80749	5.57624	0.574518	0.0148984	2.67206	0.593373	1.41346	0.601174	0.595566	0.0784739	16.3695	6.76566	9.55675	4.04719	0.778637	0.801063	0.91176	0.865529	0.13323	0.484278	0.30723	24.9091	24.5468	0.0535888	0.526697	0.419714	0.946411	0.440307	1.57424	4.0279	2.93058	1.7405	9.6616	4.091	2.97649	1.76777	9.81296	3.35842	1.77653	0.755594	4.41725	3.21387	1.90875	10.5955
dedD	3.13483	0.81343	2.29138	3.86365	1.36947	7.57115	5.56546	0.593503	0.0146907	2.51022	0.594065	1.32343	0.560916	0.575801	0.0788492	15.3038	6.51773	8.82915	3.85754	0.836199	0.850432	0.931862	0.825277	0.147314	0.48454	0.295985	24.4575	24.112	0.16867	0.383871	0.447459	0.83133	0.460209	1.50616	4.0372	2.95096	1.76367	9.75051	4.07722	2.98021	1.78116	9.84717	3.26484	1.72127	0.729538	4.31397	3.15326	1.88458	10.419
iscR	3.11342	0.802447	2.2448	3.89241	1.32303	7.41863	5.64553	0.590571	0.0159413	2.37998	0.587744	1.23761	0.519454	0.552122	0.102424	16.2417	7.10575	9.03934	4.03819	0.83191	0.834852	0.907727	0.822461	0.158717	0.494961	0.316162	26.3776	25.7625	0.0258151	0.53866	0.435525	0.974185	0.436538	1.58783	3.99772	2.88239	1.69881	9.52572	4.00588	2.88827	1.70228	9.54517	3.0622	1.59237	0.668354	4.21343	3.03792	1.79047	10.0397
rep	3.18752	0.809029	2.32093	3.95027	1.38177	7.66122	5.58578	0.584271	0.014605	2.58558	0.591649	1.35372	0.572997	0.582723	0.0771647	15.3479	6.42696	8.61367	3.71745	0.831024	0.819679	0.92074	0.827559	0.170992	0.442477	0.328077	24.525	24.712	0.175069	0.392129	0.432801	0.82493	0.459964	1.50696	4.09035	2.97831	1.77314	9.83118	4.05831	2.95498	1.75925	9.75418	3.29193	1.72354	0.729533	4.35279	3.1694	1.88691	10.462
ruvB	3.136	0.801528	2.26074	3.92007	1.33364	7.45943	5.63975	0.588366	0.0139759	2.52378	0.5872	1.31197	0.552689	0.580199	0.0775429	14.571	6.27253	8.38239	3.72596	0.8457	0.837117	0.923379	0.763238	0.153186	0.493373	0.309172	22.7072	23.0668	0.0541715	0.555428	0.3904	0.945828	0.570457	1.21507	4.06538	2.93073	1.72888	9.67011	4.04127	2.91335	1.71863	9.61275	3.25233	1.69069	0.712234	4.29028	3.09286	1.82452	10.205
yagM	3.26394	0.795762	2.34655	4.11216	1.37702	7.73214	5.65046	0.568693	0.01418	2.64729	0.593095	1.398	0.592024	0.594434	0.0664711	15.9943	6.66597	8.82316	3.77619	0.827549	0.827549	0.909347	0.818187	0.163672	0.492286	0.290139	24.4795	23.6192	0.0252507	0.542464	0.432285	0.974749	0.461058	1.50338	4.17833	3.00395	1.7628	9.89831	4.17833	3.00395	1.7628	9.89831	3.38893	1.78965	0.757881	4.42208	3.17919	1.86564	10.4757
ydaS	3.17353	0.7939	2.27462	4.01028	1.33135	7.50821	5.67889	0.578567	0.0143077	2.55477	0.584256	1.32004	0.552854	0.580264	0.0662986	14.2273	6.11919	8.4463	3.73642	0.824438	0.806546	0.896424	0.845155	0.170021	0.481149	0.298778	22.3874	21.6863	0.00787727	0.589849	0.402273	0.992123	0.462391	1.49905	4.05384	2.90559	1.70066	9.59095	4.00388	2.86978	1.6797	9.47274	3.22322	1.66543	0.697509	4.26125	3.05425	1.78767	10.0816
ygeG	3.13272	0.784864	2.21091	4.01287	1.28224	7.30463	5.77417	0.577101	0.0155969	2.55212	0.586355	1.31966	0.555265	0.598284	0.118567	12.6395	5.55209	7.86466	3.56183	0.827875	0.824682	0.90558	0.824482	0.158944	0.492918	0.306922	20.2835	19.7693	-0.00270083	0.598972	0.403729	1.0027	0.477319	1.45217	4.01127	2.83094	1.64183	9.35316	4.0024	2.82468	1.6382	9.33248	3.26061	1.68601	0.709412	4.23325	2.9876	1.73269	9.87074
yihN	3.17811	0.802037	2.29474	3.97883	1.35717	7.57619	5.6345	0.581703	0.0144023	2.57929	0.589144	1.34235	0.567551	0.586206	0.0699525	14.033	5.95342	8.32611	3.63735	0.840343	0.836684	0.922821	0.823201	0.137376	0.504045	0.302239	21.9866	22.1278	0.014913	0.580833	0.404254	0.985087	0.457697	1.51442	4.10471	2.96378	1.75286	9.78507	4.09431	2.95627	1.74842	9.76029	3.32286	1.72933	0.731167	4.34621	3.13816	1.85599	10.3608
yjhF	3.20894	0.800113	2.31664	4.02162	1.36547	7.6441	5.63367	0.577362	0.0142135	2.6138	0.584515	1.35627	0.569568	0.584058	0.0908672	14.4668	6.07972	8.46783	3.67171	0.800145	0.787182	0.883052	0.868226	0.15183	0.509802	0.288787	21.7616	22.327	-0.00249041	0.546416	0.456074	1.00249	0.480365	1.44296	4.03064	2.90985	1.71512	9.60148	3.99459	2.88382	1.69978	9.5156	3.25374	1.68833	0.709015	4.26905	3.08197	1.81657	10.1694
metB	NaN	NaN	NaN	NaN	NaN	NaN	NaN	NaN	NaN	NaN	NaN	NaN	NaN	NaN	NaN	NaN	NaN	NaN	NaN	NaN	NaN	NaN	NaN	NaN	NaN	NaN	NaN	NaN	NaN	NaN	NaN	NaN	NaN	NaN	NaN	NaN	NaN	NaN	NaN	NaN	NaN	NaN	NaN	NaN	NaN	NaN	NaN	NaN	NaN
sspA	2.73329	0.71639	1.76185	3.83072	0.93247	5.83295	6.30818	0.59391	0.0134127	2.20863	0.557453	1.10161	0.442609	0.623594	0.0885571	11.6647	6.55401	8.54907	4.85496	0.936122	0.958512	0.972325	0.852259	0.0861457	0.645048	0.558358	19.7497	21.0915	0.304257	0.560088	0.135655	0.695743	0.468112	1.48073	3.77251	2.43172	1.28701	8.0507	3.83151	2.46976	1.30713	8.17661	3.09605	1.54423	0.620448	3.86838	2.49352	1.31971	8.25528
bioD	NaN	NaN	NaN	NaN	NaN	NaN	NaN	NaN	NaN	NaN	NaN	NaN	NaN	NaN	NaN	NaN	NaN	NaN	NaN	NaN	NaN	NaN	NaN	NaN	NaN	NaN	NaN	NaN	NaN	NaN	NaN	NaN	0.415329	1.66891	NaN	NaN	NaN	NaN	NaN	NaN	NaN	NaN	NaN	NaN	NaN	NaN	NaN	NaN	NaN
bioA	NaN	NaN	NaN	NaN	NaN	NaN	NaN	NaN	NaN	NaN	NaN	NaN	NaN	NaN	NaN	NaN	NaN	NaN	NaN	NaN	NaN	NaN	NaN	NaN	NaN	NaN	NaN	NaN	NaN	NaN	NaN	NaN	0.418279	1.65714	NaN	NaN	NaN	NaN	NaN	NaN	NaN	NaN	NaN	NaN	NaN	NaN	NaN	NaN	NaN
ycjU	3.20681	0.797844	2.30202	4.0399	1.35908	7.60201	5.67064	0.574891	0.014749	2.58035	0.57906	1.3281	0.550029	0.577293	0.0786284	14.7909	6.26225	8.57016	3.74317	0.824442	0.794396	0.872005	0.867249	0.202638	0.42785	0.356957	23.7385	22.9877	0.00127054	0.59773	0.401	0.998729	0.470279	1.47391	4.09637	2.94059	1.73609	9.71079	4.01194	2.87998	1.70031	9.51065	3.22819	1.66154	0.688124	4.23367	3.03915	1.79428	10.0363
cysD	2.55901	0.897218	1.99173	2.85861	1.29014	6.69516	5.25401	0.715936	0.0187715	1.74216	0.754378	1.18305	0.56358	0.599495	0.0700761	7.06355	3.5915	11.3713	5.61062	0.870061	0.685508	0.668333	0.362187	0.41921	0.290948	NaN	11.2953	7.10634	NaN	NaN	NaN	NaN	NaN	NaN	3.3739	2.62597	1.70096	8.82713	2.96876	2.31065	1.49671	7.76718	2.02112	1.37248	0.653821	2.93363	2.2833	1.479	7.67526
atpE	3.14435	0.784127	2.22119	4.03017	1.28674	7.33397	5.75998	0.575175	0.0145131	2.47843	0.580028	1.2697	0.526362	0.571943	0.0523129	15.625	6.89155	8.47355	3.8298	0.820657	0.793251	0.883708	0.84895	0.184404	0.455755	0.298069	22.5767	22.7121	0.034729	0.599555	0.365716	0.965271	0.487913	1.42064	4.00606	2.82991	1.63938	9.34386	3.93068	2.77666	1.60853	9.16803	3.09822	1.58722	0.657993	4.18502	2.95633	1.71261	9.76127
treB	3.15915	0.784036	2.23397	4.04217	1.29435	7.37205	5.75409	0.574064	0.0146875	2.56203	0.575539	1.30568	0.539513	0.583924	0.0955445	14.592	6.39402	8.23215	3.68545	0.83279	0.811214	0.898475	0.845495	0.167166	0.475504	0.297881	22.225	21.7314	0.0213737	0.587902	0.390725	0.978626	0.469629	1.47595	4.05891	2.87023	1.66299	9.47169	3.99866	2.82763	1.63831	9.33109	3.24287	1.65265	0.682882	4.24798	3.00393	1.74046	9.91289
hicA	3.17075	0.78784	2.25778	4.03389	1.31149	7.4504	5.7125	0.576547	0.0136074	2.58088	0.576472	1.31921	0.546188	0.583397	0.063635	14.1693	6.14456	8.09464	3.59845	0.817	0.79583	0.891851	0.878003	0.151233	0.493224	0.318194	21.4493	20.422	-0.00355607	0.545031	0.458525	1.00356	0.470735	1.47248	4.02947	2.86925	1.66668	9.46816	3.97078	2.82745	1.6424	9.33023	3.23208	1.65207	0.683999	4.24405	3.02204	1.75543	9.97236
rcnB	3.1439	0.784744	2.23008	4.01384	1.29136	7.35813	5.73777	0.577536	0.0138238	2.54508	0.574677	1.30221	0.537209	0.584061	0.0885751	13.9217	6.10975	8.01887	3.61926	0.846496	0.840721	0.917477	0.845413	0.165028	0.473782	0.31524	21.6989	20.9617	0.00860671	0.573409	0.417984	0.991393	0.454118	1.52636	4.07788	2.89258	1.67499	9.54405	4.06159	2.88102	1.6683	9.50593	3.28797	1.68232	0.694017	4.28353	3.03845	1.75946	10.0254
mnmC	3.22232	0.797099	2.3145	4.05764	1.35991	7.63823	5.65948	0.574118	0.0145492	2.60678	0.580884	1.33987	0.558314	0.581357	0.0667159	15.5164	6.55107	8.48205	3.66197	0.796431	0.77318	0.867501	0.891063	0.153829	0.49712	0.309666	23.7047	22.5457	-0.00874567	0.582952	0.425794	1.00875	0.473801	1.46295	4.03703	2.89969	1.70374	9.56944	3.97249	2.85333	1.67651	9.41646	3.21366	1.6518	0.688293	4.24089	3.04611	1.78978	10.0527
sufB	3.1197	0.811183	2.27068	3.8653	1.36068	7.52042	5.59507	0.592485	0.0146002	2.52662	0.586888	1.31188	0.552121	0.577741	0.0754685	14.281	6.15425	8.10015	3.5853	0.835412	0.841257	0.894116	0.882063	0.152242	0.496511	0.34624	22.2651	22.841	0.019196	0.598275	0.382529	0.980804	0.461817	1.50091	4.01552	2.9227	1.7514	9.67989	4.03182	2.93456	1.75851	9.71919	3.26534	1.69544	0.713547	4.18229	3.04407	1.82414	10.0819
cas2	3.20344	0.790778	2.28702	4.06008	1.33641	7.54555	5.69801	0.572737	0.0142908	2.61911	0.575029	1.34342	0.554752	0.587545	0.0793008	13.3622	5.68007	7.84093	3.40819	0.811066	0.814071	0.898383	0.901314	0.136374	0.505417	0.315527	21.8278	21.6232	0.00628626	0.556326	0.437388	0.993714	0.475265	1.45844	4.0543	2.89448	1.69137	9.54973	4.06276	2.90051	1.6949	9.56964	3.32168	1.70379	0.703563	4.30726	3.07507	1.7969	10.1456
menB	3.21402	0.797425	2.31055	4.05141	1.36698	7.62876	5.67229	0.573884	0.0143937	2.6196	0.582926	1.35928	0.5678	0.58723	0.0588539	12.5142	5.24685	7.74863	3.34041	0.832098	0.841384	0.894961	0.784659	0.158146	0.464653	0.317872	19.6227	19.7475	-0.0648083	0.563685	0.501123	1.06481	0.453581	1.52817	4.12743	2.96719	1.75546	9.79681	4.15408	2.98635	1.7668	9.86007	3.3858	1.75685	0.733874	4.31125	3.09934	1.83365	10.2331
dcuC	3.16423	0.80471	2.28686	3.95248	1.36183	7.56228	5.63306	0.584035	0.0149033	2.58239	0.590127	1.35657	0.574682	0.592336	0.0756036	12.2607	5.21004	7.34862	3.21391	0.8314	0.842938	0.900867	0.862743	0.145212	0.514628	0.317092	19.4633	20.3437	-0.0333927	0.557079	0.476314	1.03339	0.446396	1.55276	4.06152	2.93535	1.74802	9.70674	4.09414	2.95892	1.76205	9.78469	3.34131	1.75525	0.743571	4.26187	3.08015	1.83424	10.1856
hchA	3.20311	0.79713	2.30151	4.03752	1.35946	7.60226	5.66361	0.575351	0.0139927	2.65322	0.580966	1.37788	0.574808	0.596279	0.0991776	12.5543	5.31613	7.91394	3.43502	0.860733	0.859559	0.915638	0.830678	0.157474	0.476989	0.340649	20.6915	19.4182	0.0426767	0.526522	0.430801	0.957323	NaN	NaN	4.19588	3.01483	1.78082	9.9585	4.19247	3.01238	1.77937	9.9504	3.47273	1.80347	0.752351	4.35864	3.13178	1.84989	10.3448
bglG	3.138	0.806526	2.27755	3.90414	1.35783	7.53082	5.61334	0.588673	0.0141558	2.55279	0.582459	1.32702	0.553757	0.583538	0.0662901	13.5291	5.76217	7.72434	3.39209	0.856265	0.850622	0.90452	0.868983	0.155619	0.480161	0.353498	22.743	22.4054	0.0437502	0.516137	0.440112	0.95625	0.459604	1.50814	4.09787	2.97422	1.77317	9.8344	4.08188	2.96261	1.76625	9.79602	3.32064	1.72617	0.720322	4.23726	3.07538	1.83348	10.1689
fucR	3.14248	0.804868	2.27804	3.92095	1.35781	7.53524	5.61764	0.587379	0.0137132	2.55479	0.58424	1.33149	0.556905	0.582776	0.0861829	12.5347	5.36611	7.5179	3.30614	0.87518	0.861832	0.932662	0.823155	0.135436	0.540791	0.325283	19.9384	18.9089	0.00978102	0.563954	0.426265	0.990219	0.463429	1.49569	4.15788	3.01413	1.79655	9.97005	4.11959	2.98637	1.78	9.87823	3.34917	1.7455	0.730067	4.32689	3.13665	1.86958	10.3753
metJ	3.07012	0.789539	2.16881	3.91581	1.26738	7.18155	5.77616	0.586621	0.0162263	2.48083	0.592099	1.30351	0.552678	0.601902	0.113458	10.4221	4.63053	6.76186	3.11034	0.824993	0.83747	0.894781	0.779352	0.160698	0.481878	0.30381	17.3341	16.0918	0.0441749	0.489097	0.466728	0.955825	0.481571	1.43935	3.92327	2.77149	1.61957	9.17721	3.95734	2.79556	1.63364	9.25691	3.19775	1.6802	0.712393	4.11771	2.90885	1.69984	9.63205
stpA	3.09552	0.812245	2.25816	3.82954	1.35816	7.48031	5.59547	0.59543	0.0146343	2.46061	0.590278	1.29109	0.546008	0.572605	0.079103	13.5669	5.84865	7.59198	3.36557	0.859604	0.871425	0.912678	0.813885	0.136575	0.555384	0.329172	22.039	20.6233	-0.00529862	0.569764	0.435535	1.0053	0.431286	1.60716	4.05177	2.95574	1.77771	9.79109	4.08511	2.98005	1.79234	9.87164	3.24722	1.70383	0.720557	4.20361	3.0665	1.84433	10.158
lrp	3.11681	0.756181	2.11934	4.1409	1.18001	6.98028	5.96239	0.564122	0.016108	2.45669	0.564178	1.23245	0.499963	0.583001	0.0955128	15.0075	6.96742	6.97046	3.29175	0.84943	0.841509	0.898069	0.701219	0.200475	0.413319	0.424251	21.5029	21.8787	0.281447	0.483151	0.235402	0.718553	0.407167	1.70236	4.05097	2.75453	1.53368	9.07238	4.02879	2.73945	1.52528	9.0227	3.17552	1.59306	0.646251	4.18987	2.84898	1.58626	9.38346
sdiA	3.22182	0.783409	2.26814	4.14196	1.31645	7.48475	5.7773	0.566777	0.0152535	2.64814	0.578342	1.37665	0.568232	0.608345	0.107624	11.509	4.92223	7.31022	3.21376	0.834109	0.820462	0.893888	0.850223	0.163819	0.487308	0.323165	17.788	17.3244	-0.0432949	0.572223	0.471072	1.04329	0.487486	1.42188	4.14322	2.9168	1.69293	9.62528	4.10421	2.88933	1.67699	9.53466	3.37342	1.75368	0.723859	4.3185	3.04019	1.76455	10.0325
hupA	3.40057	0.781652	2.40123	4.38581	1.39575	7.9071	5.7547	0.541534	0.0145759	2.74482	0.568149	1.3921	0.568612	0.577492	0.115983	11.4287	4.67421	8.31949	3.4605	0.84891	0.832557	0.866703	0.79674	0.195691	0.458165	0.438907	17.5976	17.6766	0.218677	0.479418	0.301905	0.781323	0.506237	1.36922	4.41819	3.1198	1.81343	10.2733	4.36839	3.08464	1.79299	10.1575	3.526	1.7883	0.730441	4.47301	3.15851	1.83593	10.4008
torR	3.1357	0.795927	2.24762	3.95476	1.32127	7.42514	5.67896	0.582553	0.0145259	2.56897	0.585477	1.33605	0.564447	0.594068	0.0748976	12.3771	5.35358	7.47323	3.32145	0.854199	0.863552	0.919936	0.863087	0.152802	0.492218	0.307018	18.9393	18.5898	0.0149033	0.533775	0.451322	0.985097	0.467258	1.48344	4.08901	2.93093	1.72296	9.68253	4.11561	2.95	1.73417	9.7455	3.37177	1.75356	0.740837	4.27964	3.06757	1.80329	10.1339
ompR	3.35135	0.779339	2.36402	4.31876	1.36751	7.78157	5.76182	0.549257	0.0143801	2.82119	0.571571	1.44805	0.596515	0.612403	0.0903445	12.0269	4.96692	7.05442	2.9889	0.827668	0.847034	0.911026	0.813872	0.150941	0.499022	0.310533	18.7402	19.6866	-0.0710773	0.565322	0.505755	1.07108	0.505168	1.37211	4.29059	3.02656	1.75077	9.96243	4.34857	3.06746	1.77443	10.0971	3.66066	1.87893	0.774013	4.5458	3.20659	1.85491	10.555
gspA	3.10442	0.788279	2.2035	3.95126	1.28302	7.28022	5.73805	0.583245	0.0143073	2.5302	0.586713	1.32259	0.558545	0.599593	0.0834046	11.2806	4.96345	7.2189	3.27898	0.849226	0.858852	0.911315	0.819099	0.139226	0.508825	0.31152	17.2322	17.9904	0.033567	0.486517	0.479916	0.966433	0.568053	1.22022	4.0343	2.86353	1.66732	9.46088	4.06131	2.88269	1.67848	9.52421	3.31009	1.73026	0.730706	4.21171	2.98945	1.74064	9.87693
truC	3.15978	0.78887	2.24736	4.0175	1.30796	7.41711	5.72091	0.576456	0.0145311	2.58901	0.588241	1.35669	0.575285	0.602588	0.0641152	11.5245	4.9807	7.34469	3.26997	0.822002	0.83258	0.912853	0.870388	0.116547	0.541612	0.30007	19.0681	17.4829	0.0450774	0.451254	0.503669	0.954923	0.478063	1.44991	4.02947	2.86593	1.66796	9.45859	4.05912	2.88702	1.68024	9.5282	3.32591	1.74283	0.739025	4.29138	3.0522	1.77638	10.0734
agaR	3.50905	0.779817	2.48678	4.51179	1.43723	8.15988	5.72594	0.533975	0.0137214	2.98026	0.579829	1.55083	0.651439	0.6222	0.0723803	13.3735	5.2235	7.60242	3.06062	0.796937	0.788795	0.882985	0.837096	0.153537	0.485839	0.272275	21.0724	20.2478	-0.106412	0.541958	0.564454	1.10641	0.515245	1.34528	4.39781	3.11662	1.80124	10.2266	4.37306	3.09908	1.79111	10.169	3.71407	1.93268	0.811838	4.66809	3.30817	1.91195	10.8551
ypdF	3.15531	0.796437	2.25652	3.98618	1.33208	7.46322	5.69915	0.58035	0.0147368	2.58048	0.579354	1.32864	0.554263	0.591062	0.0891155	10.469	4.46752	7.06186	3.12161	0.823668	0.840817	0.905019	0.841248	0.13778	0.504462	0.302918	16.7731	16.8421	-0.015128	0.545136	0.469992	1.01513	0.458787	1.51083	4.02843	2.88093	1.70069	9.52839	4.0766	2.91537	1.72102	9.64232	3.33392	1.71658	0.716097	4.26211	3.04804	1.79934	10.0811
yfdQ	3.1622	0.789136	2.24569	4.02093	1.31089	7.41683	5.72909	0.576151	0.015086	2.57224	0.583165	1.33885	0.559424	0.596317	0.0712201	12.5388	5.43083	7.2944	3.25053	0.828541	0.829657	0.893448	0.853827	0.159577	0.472095	0.319889	18.6917	19.3712	-0.0236615	0.586198	0.437463	1.02366	0.440793	1.5725	4.05088	2.8768	1.6793	9.5012	4.05401	2.87902	1.6806	9.50854	3.29767	1.71644	0.717194	4.23729	3.00918	1.75657	9.93842
hyfR	3.13546	0.771635	2.17329	4.08608	1.23511	7.1717	5.86823	0.571615	0.0159913	2.6162	0.593858	1.38222	0.588721	0.637426	0.106348	10.6626	4.78251	6.64748	3.07132	0.820179	0.828875	0.909345	0.837593	0.127889	0.555061	0.319107	16.5052	15.6321	-0.00685833	0.545196	0.461662	1.00686	0.457291	1.51577	3.99341	2.76797	1.57307	9.13408	4.01756	2.7847	1.58258	9.18931	3.35222	1.77108	0.754345	4.24801	2.94444	1.67336	9.71643
arnE	3.12679	0.775968	2.1901	4.04406	1.2568	7.22749	5.81208	0.57549	0.013887	2.632	0.586037	1.37939	0.584477	0.629347	0.104105	10.8348	4.78248	7.11523	3.24978	0.857654	0.865257	0.934835	0.865336	0.128778	0.524683	0.313063	18.1375	17.49	-0.0199999	0.515716	0.504284	1.02	0.490178	1.41407	4.08717	2.86278	1.64282	9.44739	4.10877	2.8779	1.6515	9.49731	3.45859	1.81259	0.768034	4.31178	3.0201	1.7331	9.96657
hslU	3.15982	0.784077	2.23274	4.04447	1.2908	7.3648	5.75781	0.577334	0.0140835	2.58451	0.58685	1.35139	0.570814	0.603702	0.114423	10.6684	4.63103	6.8803	3.08803	0.825693	0.830702	0.900718	0.812774	0.129594	0.526503	0.285593	16.6579	18.0541	0.000470316	0.501129	0.498401	0.99953	0.419833	1.65101	4.03985	2.85458	1.65029	9.41594	4.0539	2.86451	1.65603	9.44869	3.31581	1.73377	0.732327	4.25549	3.00695	1.73838	9.91856
eutQ	3.13338	0.805996	2.26653	3.91278	1.35347	7.50238	5.63365	0.586218	0.0145082	2.55936	0.582929	1.323	0.551539	0.58256	0.0704331	13.4974	5.83924	7.5799	3.34648	0.84021	0.824647	0.892074	0.824323	0.16014	0.497982	0.329816	20.4541	19.8869	0.0473834	0.569987	0.382629	0.952617	0.472565	1.46677	4.04656	2.92708	1.74792	9.68884	4.00314	2.89568	1.72917	9.58488	3.26979	1.69024	0.704635	4.19468	3.03422	1.8119	10.0435
abpB	3.17551	0.801563	2.2881	3.98353	1.35624	7.56009	5.65097	0.579966	0.0149487	2.58904	0.584191	1.3423	0.562591	0.588327	0.0809868	13.4065	5.71987	7.47962	3.28037	0.82995	0.819032	0.896037	0.809609	0.152458	0.512937	0.312988	19.8628	20.1147	0.00336685	0.550819	0.445814	0.996633	0.48379	1.43275	4.07191	2.934	1.73908	9.69419	4.04121	2.91188	1.72597	9.6211	3.29485	1.70824	0.715962	4.26277	3.07152	1.8206	10.1486
eutS	3.19001	0.788467	2.27534	4.05709	1.32607	7.49929	5.70097	0.582417	0.0113848	2.01899	0.595263	1.1229	0.4483	0.488489	0.0451336	19.6587	8.00484	14.3566	6.327	0.838719	0.906164	0.980237	0.514822	0.130547	0.378355	0.307938	41.5531	49.1321	NaN	NaN	NaN	NaN	0.422415	1.64092	4.11544	2.93542	1.71077	9.67485	4.3124	3.0759	1.79264	10.1379	2.72936	1.51798	0.606032	4.5396	3.23796	1.88709	10.672
ypfN	2.96793	0.811403	2.17261	3.66105	1.30138	7.20714	5.58355	0.616212	0.0121603	2.3468	0.595789	1.2366	0.528244	0.566267	0.0607399	13.3433	5.95507	7.73038	3.57102	0.881819	0.886594	0.961774	0.847753	0.093724	0.58835	0.331273	22.2392	22.0454	0.0409377	0.54299	0.416072	0.959062	0.467366	1.48309	3.94504	2.88789	1.72983	9.5799	3.95812	2.89747	1.73557	9.61167	3.12976	1.64917	0.704483	4.16985	3.05246	1.8284	10.1258
yfjW	4.24009	0.786449	3.02596	5.42557	1.75675	9.85051	5.67274	0.485023	0.0151987	3.09635	0.616197	1.70539	0.73713	0.569927	0.124835	28.3669	8.85243	12.5532	4.08238	0.547946	0.599318	0.812914	0.655576	0.134927	0.543624	0.107465	35.8438	37.3041	-0.309495	0.400384	0.909111	1.3095	0.407831	1.69959	4.47165	3.19122	1.85269	10.3885	4.63375	3.3069	1.91985	10.765	3.38382	1.86372	0.805567	5.37318	3.8346	2.22621	12.4829
opgC	2.81698	0.8082	2.04877	3.49069	1.22105	6.82052	5.63307	0.635338	0.0118672	2.19933	0.60066	1.16566	0.501284	0.567254	0.0559181	12.6677	6.0172	7.76756	3.81834	0.881241	0.900639	0.949648	0.892142	0.113202	0.532379	0.339469	20.487	19.4218	0.0987576	0.478814	0.422428	0.901242	0.497254	1.39395	3.7429	2.72219	1.6224	9.06237	3.79357	2.75904	1.64436	9.18504	2.96179	1.56977	0.675068	3.92465	2.85437	1.70118	9.50242
ykgJ	3.10111	0.776129	2.17566	4.00624	1.24659	7.18288	5.80479	0.579459	0.0139108	2.51627	0.588228	1.31916	0.559065	0.607265	0.0762779	14.547	6.50835	8.80247	4.0656	0.834218	0.837333	0.923237	0.805513	0.15391	0.479747	0.313951	24.7864	23.3767	0.0329504	0.606549	0.3605	0.96705	0.452852	1.53063	3.98828	2.79808	1.60322	9.23779	3.9969	2.80413	1.60668	9.25775	3.24313	1.70022	0.720559	4.24212	2.97617	1.70526	9.82574
ybaP	3.06776	0.791435	2.18731	3.88722	1.27438	7.22886	5.70556	0.589903	0.0138326	2.51489	0.588649	1.31858	0.558732	0.60198	0.0479445	15.6467	6.97627	9.03677	4.13551	0.850304	0.870128	0.941994	0.862627	0.138334	0.475291	0.315421	26.407	24.3977	0.0474877	0.544164	0.408349	0.952512	0.466847	1.48474	3.98964	2.84461	1.65733	9.40116	4.04484	2.88397	1.68026	9.53123	3.31587	1.73855	0.736686	4.25143	3.03127	1.76608	10.018
tfaQ	3.07821	0.801022	2.21986	3.85383	1.30952	7.33898	5.64488	0.593729	0.0138779	2.48882	0.585329	1.29165	0.542615	0.580131	0.0910776	14.7211	6.44441	8.78942	3.97374	0.859749	0.869327	0.939205	0.851024	0.116909	0.562495	0.29441	23.8043	23.1514	0.0762866	0.541262	0.382452	0.923713	0.479971	1.44414	4.02951	2.9059	1.71422	9.60706	4.05636	2.92526	1.72564	9.67106	3.27969	1.70209	0.71504	4.25766	3.07043	1.81128	10.151
yaiA	3.13068	0.804079	2.26583	3.90451	1.34109	7.48736	5.62141	0.589182	0.0139503	2.54442	0.586634	1.32261	0.556428	0.582481	0.0855505	15.7623	6.77129	9.11526	4.02914	0.820676	0.826935	0.912621	0.852837	0.119006	0.527127	0.296517	24.05	25.2766	0.0584518	0.516995	0.424553	0.941548	0.513538	1.34975	3.9887	2.88682	1.70864	9.53941	4.00604	2.89937	1.71607	9.58088	3.25586	1.69243	0.71201	4.25118	3.07679	1.82108	10.1672
ybbD	3.08717	0.80245	2.23163	3.85457	1.31836	7.37652	5.63033	0.592914	0.0139791	2.49245	0.591343	1.30905	0.556134	0.584463	0.0876831	15.9315	6.97086	9.07516	4.08153	0.865338	0.885965	0.952694	0.796658	0.134488	0.475336	0.286457	25.3905	26.4819	0.0743293	0.545718	0.379952	0.925671	0.457999	1.51343	4.05693	2.93264	1.7325	9.69368	4.11535	2.97487	1.75745	9.83327	3.32256	1.74503	0.741355	4.31017	3.1157	1.84064	10.2988
yniA	3.09877	0.797367	2.23125	3.89156	1.31214	7.37156	5.66009	0.59051	0.0135345	2.5036	0.584349	1.29742	0.545411	0.579952	0.0634232	15.5873	6.799	9.19471	4.13989	0.870744	0.876852	0.941453	0.844431	0.12796	0.532763	0.301833	26.105	25.8951	0.057803	0.517195	0.425002	0.942197	0.465531	1.48894	4.08746	2.94316	1.7308	9.72354	4.1048	2.95564	1.73814	9.76479	3.31641	1.71863	0.722482	4.29278	3.091	1.81774	10.212
yfbV	3.11348	0.795014	2.23348	3.92618	1.31213	7.38195	5.68277	0.587375	0.013326	2.49401	0.58263	1.28711	0.538212	0.576407	0.0489607	15.6332	6.81136	9.15205	4.12483	0.854877	0.865045	0.914461	0.873292	0.144908	0.501462	0.322804	24.9837	25.2898	-0.00349744	0.579384	0.424113	1.0035	0.484469	1.43074	4.06194	2.91387	1.71184	9.63073	4.09067	2.93448	1.72395	9.69886	3.27678	1.69108	0.707135	4.23322	3.03673	1.78402	10.0368
yafO	3.11936	0.806396	2.26693	3.88132	1.35035	7.49775	5.6104	0.592922	0.0134243	2.48617	0.591436	1.30132	0.55278	0.573676	0.0655618	16.3198	6.99708	9.54568	4.23325	0.84922	0.866454	0.930588	0.87525	0.124799	0.522773	0.277781	26.821	26.4886	0.0350637	0.488074	0.476862	0.964936	NaN	NaN	4.05369	2.94594	1.75481	9.74353	4.10241	2.98134	1.7759	9.86062	3.26967	1.71142	0.726984	4.28889	3.11686	1.85663	10.3089
yedK	2.99164	0.780586	2.10099	3.85342	1.21486	6.9575	5.81461	0.594259	0.013772	2.41078	0.587046	1.25545	0.530874	0.596326	0.0826346	14.6281	6.72753	9.45444	4.51407	0.890801	0.904348	0.953174	0.824281	0.112147	0.548074	0.316666	22.2801	22.1407	0.091559	0.435325	0.473117	0.908441	NaN	NaN	4.00139	2.81013	1.62491	9.30584	4.03914	2.83664	1.64024	9.39363	3.2549	1.69504	0.716756	4.17818	2.93429	1.6967	9.71699
anmK	2.99905	0.794648	2.14661	3.79261	1.26488	7.11915	5.71135	0.601412	0.0133933	2.43125	0.598058	1.28743	0.553517	0.5987	0.106295	15.2641	6.89921	9.3535	4.37287	0.875629	0.895987	0.941247	0.818291	0.144279	0.508194	0.325847	25.1778	24.712	0.0928002	0.415656	0.491544	0.9072	0.531214	1.30484	3.96934	2.84111	1.67411	9.42245	4.02575	2.88148	1.6979	9.55635	3.26357	1.72818	0.74301	4.15405	2.97331	1.75201	9.8609
yacL	3.08983	0.789324	2.1997	3.92599	1.28246	7.27042	5.72171	0.585701	0.0141022	2.48763	0.585078	1.29648	0.544509	0.587848	0.0581965	14.8463	6.58865	8.60556	3.92236	0.866073	0.866073	0.928264	0.869201	0.129928	0.544058	0.327905	24.638	24.6936	0.01765	0.562759	0.419591	0.98235	0.465774	1.48816	4.0625	2.89216	1.68618	9.55913	4.0625	2.89216	1.68618	9.55913	3.27073	1.70461	0.715919	4.24146	3.01956	1.76046	9.98021
nrdF	3.13854	0.795313	2.24796	3.96363	1.32481	7.43293	5.69458	0.582329	0.0145243	2.55749	0.589927	1.34344	0.567786	0.598099	0.10806	15.2826	6.60814	8.76196	3.89479	0.82459	0.828349	0.903231	0.902554	0.118744	0.569234	0.31365	24.411	22.4672	-0.0404065	0.595304	0.445102	1.04041	0.458867	1.51056	4.00957	2.87184	1.69249	9.49579	4.02003	2.87933	1.6969	9.52056	3.27579	1.72076	0.727256	4.2342	3.03273	1.78731	10.0278
ydjA	3.0279	0.794023	2.16626	3.8245	1.27089	7.17007	5.70185	0.596463	0.0136845	2.43355	0.590742	1.27552	0.543331	0.588497	0.0605888	14.7193	6.61948	8.77364	4.07964	0.884007	0.882769	0.931287	0.78065	0.156521	0.488202	0.316904	24.4609	23.9314	0.0277776	0.562563	0.409659	0.972222	0.44586	1.55463	4.03087	2.88381	1.69187	9.5451	4.02741	2.88134	1.69041	9.53691	3.23687	1.69658	0.722685	4.16515	2.97989	1.74823	9.8631
msrC	2.89491	0.811554	2.10405	3.58527	1.26542	7.0019	5.63507	0.621857	0.0141166	2.2822	0.596501	1.20736	0.516288	0.573415	0.0795229	13.9419	6.4142	9.71667	4.6306	0.908166	0.918338	0.933548	0.885033	0.135599	0.496752	0.374018	24.2172	24.2338	0.201244	0.392447	0.406309	0.798756	0.457337	1.51562	3.91891	2.8483	1.71302	9.47863	3.94663	2.86845	1.72514	9.5457	3.11133	1.646	0.703856	3.98846	2.89885	1.74343	9.64687
iscA	3.18881	0.779574	2.25711	4.10239	1.30356	7.44783	5.75112	0.570262	0.0120955	2.63041	0.574863	1.34824	0.557172	0.596101	0.049171	14.6627	6.3361	8.93573	3.9416	0.830957	0.826728	0.8957	0.813389	0.180339	0.463499	0.364612	21.8148	22.5686	0.0231988	0.535811	0.44099	0.976801	0.390294	1.77596	4.09182	2.89628	1.6727	9.5569	4.07985	2.88781	1.6678	9.52893	3.36542	1.72497	0.71286	4.27963	3.02922	1.74947	9.99555
frc	3.07145	0.801515	2.22062	3.84298	1.31359	7.34774	5.6383	0.596522	0.0131608	2.49106	0.592703	1.31367	0.560119	0.590616	0.0822281	15.9891	7.01741	9.06406	4.09891	0.852854	0.866298	0.939851	0.905585	0.116995	0.544228	0.307353	26.1657	26.0452	0.0368368	0.505324	0.457839	0.963163	0.468342	1.48	4.0015	2.89304	1.71135	9.57266	4.03896	2.92012	1.72737	9.66228	3.27574	1.72748	0.736558	4.25022	3.07286	1.81772	10.1677
ybhK	3.00377	0.786136	2.13214	3.83262	1.23984	7.05989	5.75132	0.597514	0.0128606	2.39313	0.580057	1.23133	0.51398	0.577065	0.0874021	13.6048	6.20269	8.45765	3.98627	0.874931	0.885119	0.937998	0.893099	0.110215	0.553268	0.325947	22.2793	22.2797	0.0796643	0.508901	0.411435	0.920336	0.470032	1.47468	3.97367	2.82059	1.64018	9.33948	4.00184	2.84058	1.6518	9.40567	3.18829	1.64047	0.68476	4.15123	2.94663	1.71347	9.75681
eamB	3.04962	0.791634	2.17643	3.86081	1.27102	7.19811	5.71344	0.594886	0.0137399	2.44045	0.582974	1.26584	0.53093	0.580876	0.0542913	14.3072	6.37342	8.71672	4.03105	0.850505	0.868911	0.939854	0.892709	0.105293	0.573587	0.287585	23.6572	22.3294	0.0690475	0.422358	0.508594	0.930952	0.462181	1.49973	3.96659	2.83085	1.6532	9.36248	4.01752	2.8672	1.67442	9.48269	3.21501	1.6676	0.69944	4.22002	3.01171	1.75882	9.96065
wbbL	2.949	0.81591	2.15942	3.62663	1.30222	7.17195	5.58227	0.619652	0.0136831	2.20294	0.596391	1.16132	0.493724	0.53494	0.0840977	14.1605	6.29726	9.61164	4.4533	0.910675	0.926095	0.956076	0.889835	0.117803	0.553957	0.321808	26.6021	26.7959	0.173168	0.303645	0.523186	0.826832	0.465857	1.4879	3.99908	2.92835	1.76592	9.72573	4.04205	2.95982	1.7849	9.83024	3.01946	1.59176	0.676723	4.12693	3.02197	1.82238	10.0367
ybgC	3.03916	0.798245	2.18781	3.81807	1.29277	7.24447	5.67322	0.598788	0.012929	2.40412	0.589249	1.26152	0.533753	0.573392	0.056534	13.9793	6.17135	8.92002	4.08265	0.8676	0.878908	0.93868	0.905257	0.121832	0.519045	0.306224	22.092	21.0681	0.0750507	0.39714	0.527809	0.924949	0.438611	1.58032	4.00011	2.87958	1.70153	9.53509	4.03159	2.90224	1.71492	9.61013	3.18917	1.67347	0.708047	4.20213	3.025	1.78746	10.0166
dusC	3.10267	0.806596	2.25514	3.85734	1.34276	7.46091	5.60631	0.593276	0.0139904	2.43647	0.589257	1.27634	0.537848	0.564586	0.0919934	15.5778	6.73356	8.78176	3.90916	0.855188	0.871299	0.933577	0.863618	0.118534	0.546732	0.281754	23.3431	24.5759	0.0218628	0.524433	0.453704	0.978137	0.464337	1.49277	4.04871	2.94277	1.75219	9.73585	4.09418	2.97582	1.77186	9.84518	3.21509	1.68422	0.709727	4.27479	3.10709	1.85003	10.2795
ycgV	3.00041	0.787122	2.12923	3.81923	1.23677	7.04296	5.7509	0.598743	0.0136269	2.34377	0.587622	1.22298	0.517935	0.572832	0.0708016	12.7522	5.77333	8.11822	3.8336	0.881622	0.893545	0.958554	0.8643	0.111892	0.53948	0.279516	21.0351	21.2243	0.112948	0.386449	0.500604	0.887052	0.477492	1.45164	3.98767	2.82984	1.64373	9.3604	4.02076	2.85333	1.65737	9.43808	3.14082	1.63888	0.69407	4.20609	2.98484	1.73376	9.87309
ychO	3.01632	0.78196	2.13045	3.86736	1.22888	7.04751	5.76632	0.59246	0.0131152	2.40191	0.580387	1.23447	0.513846	0.577172	0.0553648	13.3874	6.16614	7.19093	3.38241	0.847997	0.851849	0.925999	0.8482	0.152043	0.499486	0.340752	21.6381	22.076	0.0478045	0.67322	0.278976	0.952195	0.466373	1.48625	3.91646	2.76623	1.59561	9.15067	3.92693	2.77363	1.59988	9.17514	3.12704	1.60715	0.668975	4.13404	2.91991	1.68426	9.65904
rppH	3.17228	0.78981	2.26616	4.02614	1.32103	7.47941	5.68835	0.575492	0.0129428	2.52691	0.578422	1.30066	0.539007	0.574117	0.0811996	13.2727	5.74515	7.26185	3.21925	0.81484	0.806781	0.885846	0.861821	0.165739	0.479827	0.312578	20.1345	20.051	-0.0796943	0.67272	0.406975	1.07969	0.470178	1.47422	4.02539	2.87558	1.67628	9.49082	4.00296	2.85956	1.66694	9.43794	3.1886	1.64125	0.680149	4.22847	3.02065	1.76085	9.96961
ybeM	3.18204	0.801299	2.29946	3.98802	1.36475	7.59904	5.63814	0.581318	0.0136799	2.59789	0.583421	1.34556	0.563731	0.583712	0.0595703	13.6575	5.81026	7.38465	3.21195	0.826563	0.829868	0.900088	0.81439	0.169344	0.459583	0.330095	20.8456	20.7803	-0.0111262	0.581273	0.429853	1.01113	0.477339	1.45211	4.07072	2.94164	1.74589	9.72128	4.08005	2.94839	1.7499	9.74357	3.33105	1.72529	0.722823	4.28355	3.09545	1.83718	10.2296
citG	3.17851	0.77538	2.23052	4.10699	1.27705	7.35111	5.79252	0.566136	0.0140777	2.61812	0.575005	1.34261	0.557011	0.59962	0.0513933	12.5475	5.49987	6.95176	3.13068	0.808924	0.807355	0.915628	0.801912	0.15594	0.46312	0.323049	18.8546	18.8581	0.0390555	0.549047	0.411898	0.960944	0.453539	1.52831	4.01679	2.81878	1.61385	9.28983	4.01242	2.81572	1.6121	9.27973	3.305	1.69486	0.703147	4.32514	3.03517	1.73774	10.003
eutN	3.18183	0.778544	2.23489	4.10025	1.28607	7.37072	5.79159	0.569804	0.0144477	2.57181	0.579905	1.32474	0.550936	0.592588	0.0646709	11.7419	5.11046	6.72601	3.01337	0.821952	0.823175	0.89439	0.862776	0.143262	0.503034	0.299454	19.2733	17.832	-0.0522945	0.611212	0.441082	1.05229	0.449176	1.54315	4.05746	2.84992	1.63999	9.39912	4.0609	2.85233	1.64139	9.40709	3.28235	1.69074	0.703147	4.26639	2.99666	1.72444	9.88309
hcxA	3.16383	0.78781	2.24253	4.03415	1.30462	7.40887	5.73997	0.574061	0.0153525	2.58784	0.59001	1.35329	0.570757	0.602128	0.048576	12.663	5.49223	6.92297	3.09053	0.786808	0.757953	0.876451	0.866019	0.136905	0.532152	0.309732	19.1837	18.7065	-0.0416271	0.624901	0.416726	1.04163	0.504828	1.37304	3.9374	2.79085	1.62361	9.22039	3.85943	2.73558	1.59146	9.03781	3.15681	1.65083	0.696245	4.18982	2.96976	1.7277	9.81148
yciT	3.17951	0.79763	2.28594	4.00053	1.34648	7.54744	5.66455	0.580735	0.0145575	2.60252	0.593074	1.36893	0.5853	0.597479	0.0711798	12.5992	5.37622	7.11203	3.12131	0.835654	0.830954	0.90606	0.859213	0.14717	0.487331	0.314857	19.5938	19.8629	-0.018996	0.53602	0.482976	1.019	0.453102	1.52978	4.09319	2.94283	1.73342	9.7163	4.07988	2.93326	1.72778	9.68471	3.3395	1.75658	0.751043	4.2979	3.09001	1.82011	10.2022
yneJ	3.1243	0.783121	2.20269	4.00453	1.27417	7.27732	5.78031	0.580214	0.0151791	2.57241	0.594491	1.35794	0.582741	0.616714	0.0754145	11.4687	5.02382	6.77351	3.08764	0.818846	0.843056	0.891476	0.860154	0.12074	0.557449	0.284977	19.0939	18.1818	-0.0129335	0.488619	0.524315	1.01293	0.453005	1.53011	3.97552	2.80282	1.62132	9.26004	4.0428	2.85025	1.64875	9.41675	3.32867	1.75715	0.754059	4.18078	2.94753	1.70503	9.73816
ydjX	3.14768	0.795321	2.24819	3.98286	1.32278	7.43165	5.69592	0.580533	0.0145987	2.57976	0.578842	1.32806	0.550696	0.588951	0.0535835	13.5151	5.87577	7.52821	3.34366	0.831808	0.825656	0.896604	0.889261	0.135428	0.529875	0.323878	19.9912	19.7562	0.0315547	0.544764	0.423682	0.968445	0.455543	1.52159	4.04142	2.88653	1.69836	9.54176	4.02422	2.87425	1.69114	9.50116	3.29815	1.69788	0.70405	4.22707	3.01913	1.77638	9.98008
yebF	3.15688	0.803138	2.27514	3.9517	1.34817	7.51918	5.64022	0.584151	0.0148041	2.58158	0.582855	1.34183	0.559194	0.588476	0.0687961	13.3917	5.74775	7.21374	3.17222	0.824234	0.825739	0.911525	0.819351	0.136882	0.505525	0.327675	21.65	21.3676	-0.0177331	0.562478	0.455255	1.01773	0.44871	1.54475	4.03201	2.90584	1.7219	9.6036	4.03622	2.90887	1.7237	9.61362	3.30067	1.71559	0.714956	4.2835	3.08709	1.8293	10.2026
yddK	3.10749	0.801929	2.24571	3.88727	1.32808	7.42935	5.62698	0.59027	0.0135248	2.50272	0.590809	1.31003	0.555888	0.580496	0.0602455	13.4031	5.85355	7.4896	3.33296	0.827939	0.821551	0.904019	0.869864	0.160748	0.484389	0.359996	20.4489	20.3164	0.0931094	0.543252	0.363638	0.906891	0.455703	1.52105	3.97913	2.87563	1.70061	9.51327	3.96155	2.86292	1.6931	9.47124	3.19057	1.67008	0.708669	4.1946	3.03134	1.7927	10.0284
hiuH	3.23824	0.767291	2.24733	4.23498	1.27282	7.39614	5.84717	0.55626	0.0141441	2.67495	0.575915	1.38084	0.570072	0.613407	0.0647147	11.4038	4.9585	6.55415	2.92471	0.837354	0.818393	0.910347	0.808443	0.179002	0.444619	0.30926	18.002	16.8942	0.0151598	0.548905	0.435935	0.98484	0.461043	1.50343	4.17372	2.89654	1.64051	9.53276	4.11922	2.85872	1.61909	9.40829	3.40267	1.7565	0.725162	4.39032	3.04686	1.72565	10.0275
xdhD	3.10525	0.783983	2.19825	3.97024	1.27292	7.25879	5.75757	0.582911	0.0139525	2.50132	0.58026	1.30452	0.541159	0.594596	0.0898461	13.44	5.9563	7.56551	3.46178	0.84466	0.848756	0.920372	0.849283	0.143316	0.512364	0.332407	22.5877	20.2281	0.0268238	0.62775	0.345426	0.973176	0.467252	1.48345	4.02262	2.84767	1.64897	9.40322	4.03405	2.85577	1.65366	9.42996	3.24949	1.69471	0.703025	4.23936	3.00111	1.73782	9.90989
yghR	3.13574	0.786623	2.22468	4.0023	1.29601	7.3484	5.73405	0.577613	0.0137124	2.5949	0.581658	1.34788	0.56592	0.605951	0.0534714	13.0505	5.74134	7.96708	3.59419	0.852846	0.854096	0.923548	0.87864	0.136244	0.520988	0.348804	18.9741	19.9313	0.0442428	0.57077	0.384988	0.955757	0.472802	1.46604	4.08523	2.89831	1.68844	9.57348	4.08877	2.90082	1.6899	9.58178	3.38356	1.75754	0.737917	4.29042	3.04389	1.77324	10.0543
sstT	3.08086	0.78326	2.17477	3.9457	1.25598	7.18345	5.76271	0.583363	0.0141375	2.51656	0.581999	1.30301	0.545623	0.598583	0.0594406	12.7124	5.71026	7.53368	3.47234	0.845203	0.850502	0.927341	0.854583	0.146897	0.508493	0.324691	21.2946	19.892	0.0433364	0.589521	0.367143	0.956664	0.47742	1.45186	3.99252	2.81832	1.62764	9.30912	4.00721	2.82869	1.63363	9.34338	3.27325	1.6948	0.709682	4.22643	2.98343	1.723	9.85451
ygjK	3.20428	0.788065	2.27583	4.08175	1.32134	7.50546	5.71852	0.571409	0.0143174	2.63678	0.582985	1.36835	0.573738	0.600625	0.0525493	14.1121	6.06021	7.92189	3.48546	0.811349	0.812824	0.890541	0.882016	0.143164	0.514798	0.316062	21.5396	20.6546	0.0101124	0.568984	0.420904	0.989888	0.492779	1.40661	4.05616	2.88088	1.67263	9.50085	4.06031	2.88383	1.67434	9.51056	3.3412	1.73391	0.727013	4.28503	3.04344	1.76701	10.0369
yhgN	3.17736	0.79862	2.28593	3.9937	1.34937	7.55074	5.65337	0.578756	0.0138774	2.56093	0.586715	1.3317	0.561915	0.582475	0.0534823	14.4819	6.20324	8.04922	3.53352	0.81883	0.825245	0.903406	0.835882	0.141942	0.507257	0.306948	22.5281	21.276	0.0014536	0.569413	0.429134	0.998546	0.46654	1.48572	4.043	2.90871	1.71699	9.60785	4.06102	2.92167	1.72464	9.65067	3.27315	1.70206	0.718189	4.2871	3.08432	1.82066	10.1879
damX	3.06063	0.78685	2.16179	3.90429	1.2568	7.14458	5.76813	0.589344	0.015245	2.50741	0.588588	1.32374	0.56092	0.614329	0.109649	12.4496	5.58928	7.16442	3.30947	0.840264	0.843987	0.929611	0.865457	0.126079	0.523838	0.346539	20.7979	18.4602	0.0464291	0.562969	0.390602	0.953571	0.481712	1.43893	3.95275	2.79192	1.62313	9.22711	3.96297	2.79914	1.62733	9.25096	3.24666	1.71401	0.726291	4.20529	2.97029	1.72683	9.81662
mlaE	3.293	0.754598	2.25264	4.37998	1.25945	7.39936	5.92164	0.54329	0.0128669	2.64146	0.558571	1.31189	0.526891	0.580802	0.0621935	13.548	5.91408	7.5649	3.36308	0.851537	0.812804	0.901657	0.867168	0.14659	0.54936	0.41006	21.2318	20.0014	0.116044	0.588651	0.295305	0.883956	0.492879	1.40632	4.28622	2.93207	1.63932	9.63112	4.17268	2.8544	1.5959	9.376	3.34708	1.66235	0.667642	4.43774	3.03572	1.69727	9.9716
tusB	3.16266	0.797203	2.27541	3.97804	1.34124	7.5164	5.6568	0.581047	0.0135727	2.60403	0.586009	1.35794	0.574558	0.595239	0.0725087	14.5913	6.24116	8.02461	3.52769	0.813107	0.838369	0.9236	0.871367	0.103724	0.55389	0.332458	22.4503	22.4139	0.0368914	0.521786	0.441323	0.963109	0.472733	1.46626	4.00836	2.88386	1.69989	9.52629	4.07916	2.9348	1.72991	9.69457	3.35865	1.75145	0.741059	4.32741	3.11341	1.83519	10.2846
yibN	3.12482	0.831332	2.32817	3.769	1.42078	7.70694	5.47343	0.604287	0.0159404	2.5312	0.601324	1.34445	0.580591	0.575593	0.0669719	14.5834	6.02359	8.33701	3.58447	0.805761	0.821455	0.912385	0.872968	0.119445	0.521636	0.231242	25.6965	23.2188	-0.0985999	0.510664	0.587936	1.0986	0.475877	1.45657	3.94029	2.93574	1.79155	9.71817	3.98339	2.96785	1.81114	9.82446	3.22666	1.71384	0.740113	4.24254	3.16093	1.92897	10.4636
yhdU	3.12712	0.803419	2.26135	3.90429	1.33967	7.47478	5.62662	0.589795	0.013881	2.53311	0.584517	1.31858	0.553852	0.582017	0.0544128	14.073	6.07487	7.86472	3.48892	0.840877	0.829509	0.908509	0.839579	0.166084	0.460228	0.312559	21.3261	21.7364	0.0205369	0.540098	0.439365	0.979463	0.413003	1.67831	4.04035	2.92174	1.7309	9.65766	4.00864	2.89881	1.71731	9.58186	3.24718	1.69028	0.709978	4.23427	3.06197	1.81397	10.1212
yjbI	3.03843	0.785902	2.1528	3.87523	1.24812	7.11695	5.75509	0.591882	0.0143166	2.47145	0.592044	1.30544	0.558695	0.605281	0.0488754	10.9496	4.91879	6.6814	3.10703	0.873201	0.885556	0.948374	0.878285	0.105474	0.522704	0.313334	18.268	18.4575	0.0612837	0.454185	0.484531	0.938716	0.480861	1.44147	4.01471	2.84451	1.64915	9.40369	4.04924	2.86898	1.66334	9.48457	3.29364	1.73972	0.744557	4.22944	2.99666	1.73736	9.90667
yjcE	3.11824	0.791191	2.2215	3.95109	1.29356	7.33351	5.70879	0.583584	0.0147449	2.523	0.585305	1.32006	0.555397	0.592547	0.0604617	12.5625	5.4911	7.20995	3.26039	0.835613	0.855382	0.926435	0.850593	0.128627	0.49147	0.299266	19.3837	19.4729	0.00527494	0.516702	0.478023	0.994725	0.481337	1.44005	4.0142	2.8598	1.66523	9.44063	4.06958	2.89925	1.68821	9.57089	3.29274	1.7228	0.724843	4.27503	3.04562	1.77343	10.0541
wecD	2.9962	0.79497	2.13797	3.77972	1.24732	7.07835	5.70533	0.600739	0.0152255	2.41849	0.589115	1.26206	0.534654	0.5886	0.0557462	12.8305	5.87865	6.96433	3.27165	0.840191	0.848175	0.91983	0.809327	0.158055	0.440439	0.302711	19.4042	18.9637	0.0152005	0.576895	0.407904	0.9848	0.456983	1.51679	3.86935	2.76101	1.61082	9.14112	3.89083	2.77634	1.61976	9.19185	3.14062	1.63889	0.694293	4.08895	2.91771	1.70224	9.65991
yjbE	3.15003	0.803271	2.27234	3.941	1.34741	7.51402	5.64294	0.585444	0.014997	2.54284	0.584194	1.31521	0.550568	0.577337	0.0515594	12.3784	5.31193	6.90017	3.03799	0.825321	0.831663	0.887634	0.845025	0.154481	0.478114	0.317471	19.7464	18.6391	-0.0443075	0.606595	0.437713	1.04431	0.45765	1.51458	4.0263	2.90445	1.72223	9.60425	4.04404	2.91725	1.72981	9.64656	3.26451	1.68848	0.706824	4.20401	3.03265	1.79824	10.0282
ytjB	3.14431	0.801083	2.26678	3.94037	1.34029	7.49133	5.64609	0.585553	0.014633	2.5394	0.587327	1.32169	0.55699	0.582349	0.0733881	12.8908	5.56701	7.22332	3.19051	0.838552	0.821942	0.909679	0.859193	0.149561	0.499307	0.306661	20.0512	19.0874	0.0606464	0.484175	0.455179	0.939354	0.465591	1.48875	4.05601	2.92404	1.72891	9.66347	4.00958	2.89057	1.70912	9.55285	3.2382	1.6854	0.710266	4.26099	3.07181	1.81629	10.1518
polA	3.41208	0.85461	2.62676	4.01642	1.6581	8.67247	5.31666	0.581727	0.0162241	2.52144	0.633384	1.39119	0.617978	0.535793	0.106092	26.8552	9.50235	8.77923	3.29328	0.759446	0.642688	0.79674	0.610254	0.274874	0.373841	0.236899	45.3244	37.3188	0.0643988	0.460332	0.475269	0.935601	0.372416	1.86122	4.16658	3.20761	2.02475	10.5902	3.84266	2.95824	1.86734	9.76688	2.83963	1.56675	0.695962	4.27569	3.29161	2.07777	10.8675
qorB	3.12158	0.787554	2.21621	3.97739	1.28721	7.31984	5.73151	0.580891	0.0144928	2.49877	0.584525	1.29355	0.543915	0.584109	0.0786995	12.3295	5.42318	7.08719	3.20923	0.853421	0.849757	0.925177	0.861198	0.139258	0.517663	0.327522	20.0193	18.4011	0.0122321	0.59971	0.388058	0.987768	0.459627	1.50806	4.06841	2.88843	1.67764	9.54007	4.05809	2.8811	1.67338	9.51587	3.24843	1.68163	0.707096	4.27588	3.03572	1.76319	10.0266
fepC	3.15991	0.799129	2.27265	3.96635	1.34164	7.50869	5.66426	0.581712	0.0150054	2.54454	0.591391	1.33438	0.567238	0.589605	0.0667313	12.8577	5.49775	7.482	3.2855	0.815424	0.822103	0.892811	0.862762	0.127306	0.517845	0.3053	19.3903	19.1726	0.0306154	0.53928	0.430105	0.969385	0.500186	1.38578	4.01131	2.88499	1.70313	9.53181	4.02993	2.89838	1.71103	9.57605	3.24513	1.70178	0.723415	4.23236	3.04397	1.79698	10.0571
yraI	3.14015	0.768497	2.17435	4.09907	1.23126	7.16667	5.87605	0.570248	0.0157882	2.56995	0.580702	1.32947	0.556035	0.611051	0.13477	11.3168	5.05164	6.63593	3.05669	0.824484	0.840721	0.930857	0.844913	0.150338	0.48943	0.304602	18.4971	17.303	-0.00321432	0.566882	0.436332	1.00321	0.420067	1.65009	4.01134	2.7776	1.57286	9.15496	4.05674	2.80903	1.59066	9.25858	3.3201	1.71753	0.718338	4.31828	2.99013	1.69321	9.85548
mtgA	3.09161	0.774458	2.15279	4.0068	1.22842	7.10656	5.8429	0.578769	0.0154502	2.54077	0.581356	1.32305	0.550999	0.614004	0.0812271	11.3283	5.11328	6.60282	3.07392	0.829259	0.84018	0.930854	0.831895	0.114725	0.560439	0.330989	18.7406	18.0731	0.0651327	0.545469	0.389399	0.934867	0.464181	1.49327	3.96242	2.75917	1.57443	9.10826	3.99253	2.78013	1.5864	9.17747	3.28117	1.7086	0.711565	4.25152	2.96047	1.6893	9.77279
trg	3.09594	0.794499	2.21243	3.91003	1.29705	7.31498	5.69052	0.586968	0.0144346	2.5094	0.585243	1.31136	0.552165	0.591322	0.0636527	12.1941	5.37984	7.1999	3.26178	0.862914	0.871285	0.915994	0.846685	0.141996	0.504023	0.285856	19.0876	18.6376	0.0569508	0.542233	0.400816	0.943049	0.458917	1.5104	4.06163	2.90253	1.70163	9.59667	4.08526	2.91943	1.71153	9.65252	3.31129	1.73042	0.728613	4.21385	3.01131	1.7654	9.95633
wzxB	2.92251	0.828353	2.16539	3.53995	1.31676	7.19725	5.51257	0.626699	0.0151834	2.38907	0.610849	1.29593	0.570149	0.597645	0.0664506	13.1333	5.87842	7.61396	3.50787	0.859412	0.885091	0.95144	0.847852	0.107206	0.509783	0.280266	19.5872	19.4036	-0.0529156	0.532889	0.520027	1.05292	0.471577	1.46985	3.82481	2.83394	1.7233	9.41933	3.8935	2.88483	1.75424	9.58849	3.18282	1.7265	0.759577	4.07674	3.0206	1.8368	10.0398
waaQ	3.01648	0.769846	2.08179	3.93679	1.18152	6.87514	5.88204	0.584606	0.0144325	2.41305	0.570197	1.22415	0.500912	0.58694	0.0902706	11.7421	5.53613	6.67091	3.20739	0.867913	0.867913	0.918485	0.874235	0.132647	0.540011	0.409876	18.6046	18.1441	0.161948	0.553843	0.284208	0.838052	0.466073	1.48721	3.97111	2.74063	1.55544	9.05094	3.97111	2.74063	1.55544	9.05094	3.17672	1.61156	0.659438	4.11279	2.8384	1.61093	9.37384
minC	6.6163	0.781505	4.70456	8.66233	2.72375	15.1438	5.67578	0.395737	0.0201341	4.77248	0.586611	3.08309	1.06429	0.624181	0.465909	32.0536	7.49737	20.9607	4.17697	0.596893	0.695145	0.85457	0.444156	0.262277	0.274911	NaN	47.7023	42.808	NaN	NaN	NaN	NaN	0.414467	1.67238	7.21843	5.1327	2.97162	16.522	7.72715	5.49443	3.18105	17.6864	5.57377	3.60073	1.24298	8.63	6.13641	3.55273	19.7529
oppB	3.13999	0.789056	2.24637	3.98925	1.31336	7.4235	5.69649	0.580326	0.0122318	2.55907	0.581466	1.32296	0.552521	0.589145	0.0616697	15.5602	6.78455	9.14334	4.08407	0.845602	0.834164	0.922596	0.808887	0.164847	0.461181	0.31774	25.231	24.5443	0.0889614	0.547226	0.363812	0.911039	0.453545	1.52829	4.07028	2.91191	1.70247	9.62287	4.03814	2.88891	1.68902	9.54688	3.29106	1.70138	0.710562	4.29341	3.07153	1.79579	10.1504
oppF	3.182	0.787918	2.2687	4.0527	1.32127	7.48749	5.70538	0.573153	0.0133552	2.58149	0.587024	1.34741	0.568345	0.592563	0.0954771	15.4487	6.68821	8.87617	3.92882	0.846178	0.833957	0.920538	0.819541	0.167406	0.487025	0.29991	24.0861	23.5147	0.0252507	0.57688	0.397869	0.974749	0.468433	1.47971	4.12638	2.94203	1.7134	9.70969	4.09158	2.91721	1.69895	9.62779	3.31942	1.73256	0.730808	4.34464	3.09764	1.80403	10.2233
ugpQ	3.16123	0.781019	2.22418	4.06766	1.28424	7.3421	5.79035	0.572401	0.0157326	2.60645	0.585082	1.35138	0.569174	0.608048	0.0735231	13.2193	5.7795	7.6669	3.4504	0.821255	0.79526	0.901011	0.805246	0.133846	0.543203	0.317212	20.5143	18.7824	0.00744182	0.583945	0.408613	0.992558	0.461996	1.50033	4.02924	2.83489	1.63686	9.35809	3.95729	2.78427	1.60763	9.19098	3.26281	1.69168	0.712502	4.25826	2.99603	1.7299	9.89
pldB	3.1629	0.789535	2.25121	4.02407	1.31407	7.4346	5.7175	0.576339	0.0145772	2.54309	0.591873	1.33187	0.566162	0.593134	0.0948605	15.3067	6.67414	8.69572	3.86955	0.848445	0.8404	0.907648	0.837483	0.187745	0.452843	0.308549	22.3732	22.9659	-0.027368	0.621319	0.406049	1.02737	0.467955	1.48123	4.10807	2.92393	1.70676	9.65628	4.08522	2.90767	1.69727	9.60258	3.28467	1.72025	0.731258	4.28015	3.04641	1.77825	10.0608
fic	3.09639	0.785121	2.19414	3.95936	1.27222	7.25057	5.74928	0.584006	0.013691	2.50329	0.587743	1.3063	0.549063	0.59359	0.0589731	16.1304	7.20848	9.1716	4.20337	0.837764	0.845306	0.919922	0.825203	0.154903	0.4617	0.33801	25.3875	25.6081	0.0496644	0.587578	0.362757	0.950336	0.45357	1.5282	3.99202	2.82879	1.64021	9.34779	4.01295	2.84361	1.64881	9.39678	3.24428	1.69298	0.711588	4.22596	2.99456	1.73633	9.89557
cynT	3.18302	0.800716	2.29642	3.98846	1.35406	7.58107	5.63416	0.579683	0.0143966	2.61214	0.59068	1.36609	0.579834	0.594145	0.0603807	16.4776	7.01619	9.09934	3.98977	0.831933	0.823694	0.928899	0.839104	0.130402	0.497889	0.288888	24.4317	25.3659	0.0519861	0.562521	0.385493	0.948014	0.473153	1.46495	4.08715	2.94871	1.73868	9.73446	4.06387	2.93192	1.72878	9.67902	3.33501	1.74413	0.740295	4.37129	3.15371	1.85955	10.4112
cysH	NaN	NaN	NaN	NaN	NaN	NaN	NaN	NaN	NaN	NaN	NaN	NaN	NaN	NaN	NaN	NaN	NaN	NaN	NaN	NaN	NaN	NaN	NaN	NaN	NaN	NaN	NaN	NaN	NaN	NaN	NaN	NaN	0.448461	1.54561	NaN	NaN	NaN	NaN	NaN	NaN	NaN	NaN	NaN	NaN	NaN	NaN	NaN	NaN	NaN
galK	3.05939	0.832279	2.2845	3.69169	1.39832	7.57952	5.47359	0.611479	0.0155124	2.48305	0.615026	1.34487	0.59104	0.588313	0.110567	17.0257	7.24697	9.93962	4.34126	0.805229	0.812684	0.926751	0.84813	0.140984	0.478908	0.237723	26.1365	26.4931	-0.0624641	0.53244	0.530024	1.06246	0.471166	1.47113	3.85636	2.87961	1.76258	9.55397	3.87634	2.89453	1.77171	9.60348	3.14611	1.70399	0.748865	4.19527	3.13267	1.91748	10.3936
rsmA	3.20971	0.771707	2.24206	4.16901	1.27792	7.38314	5.81552	0.561693	0.014037	2.67604	0.573624	1.36801	0.565103	0.610453	0.099196	13.1417	5.74026	8.03423	3.58735	0.86311	0.862234	0.939859	0.801925	0.141999	0.515892	0.358034	21.3669	20.7903	0.0711123	0.569104	0.359783	0.928888	0.507259	1.36646	4.21146	2.9418	1.67676	9.68741	4.2089	2.94001	1.67574	9.68152	3.5091	1.79387	0.74102	4.44157	3.10254	1.76837	10.2167
ydfG	3.20817	0.791859	2.29077	4.06755	1.33849	7.55894	5.69583	0.572261	0.0148387	2.6436	0.595579	1.39374	0.595593	0.6081	0.0825546	17.6325	7.54393	9.30608	4.07371	0.786836	0.788338	0.899761	0.824917	0.157104	0.470648	0.2816	26.9617	26.2962	0.0441766	0.523057	0.432766	0.955823	0.471756	1.46929	3.99267	2.85093	1.66579	9.40733	3.99682	2.8539	1.66753	9.41713	3.29347	1.73636	0.742006	4.31774	3.08305	1.80142	10.1733
sfsA	3.17696	0.799285	2.29073	3.98763	1.3514	7.56512	5.64665	0.582294	0.0138864	2.57525	0.590773	1.35066	0.567309	0.588359	0.0888591	16.5432	7.0663	9.06955	3.97235	0.814133	0.824742	0.918895	0.805307	0.149222	0.484711	0.351023	26.2388	25.1919	0.0130835	0.590026	0.39689	0.986917	0.465841	1.48795	4.02934	2.90534	1.71399	9.59487	4.05908	2.92678	1.72664	9.66568	3.29031	1.72568	0.72483	4.33282	3.12416	1.84308	10.3175
glpG	3.12281	0.784715	2.21507	3.9864	1.28241	7.3117	5.73831	0.580633	0.0138913	2.49857	0.580761	1.28536	0.536374	0.579908	0.0843273	16.0544	7.08464	8.54091	3.86803	0.835051	0.86065	0.924366	0.792473	0.145476	0.504277	0.31939	25.099	25.525	-0.0231804	0.589469	0.433712	1.02318	0.443954	1.5613	4.01851	2.85041	1.65024	9.40889	4.09045	2.90144	1.67978	9.57733	3.27279	1.68365	0.702577	4.27515	3.03245	1.75563	10.0098
relA	3.1888	0.793089	2.28681	4.03019	1.33903	7.54655	5.67572	0.57678	0.0134908	2.60514	0.58608	1.35699	0.571908	0.592954	0.076689	16.6166	7.13943	9.00552	3.96841	0.811993	0.803461	0.908611	0.870425	0.12292	0.519297	0.360205	25.5157	24.6768	0.00586065	0.590356	0.403784	0.994139	0.443371	1.56336	4.03837	2.89607	1.69578	9.55712	4.01456	2.879	1.68578	9.50077	3.27975	1.70839	0.720007	4.31809	3.09667	1.81324	10.2191
pstA	3.16769	0.783243	2.23648	4.06449	1.29956	7.38811	5.77263	0.572956	0.0145184	2.60209	0.584165	1.35211	0.566384	0.602897	0.0677281	14.2131	6.18138	8.15244	3.63437	0.84212	0.828985	0.896444	0.787528	0.165718	0.480085	0.356275	22.1823	22.1691	0.0205926	0.592865	0.386542	0.979407	0.455538	1.5216	4.09629	2.8921	1.68052	9.55392	4.05916	2.86589	1.66529	9.46732	3.33439	1.73264	0.72578	4.25347	3.00308	1.745	9.92052
pstC	3.19217	0.790688	2.27611	4.05329	1.33215	7.513	5.71564	0.573602	0.0143416	2.63367	0.581406	1.36036	0.568052	0.59833	0.0527607	14.6953	6.293	8.17282	3.58971	0.826549	0.800025	0.897018	0.827068	0.157631	0.487518	0.309864	21.1924	22.3015	0.00398205	0.535574	0.460443	0.996018	0.453279	1.52919	4.08363	2.91175	1.70417	9.61112	4.00924	2.85871	1.67313	9.43603	3.30778	1.70856	0.713451	4.28805	3.05751	1.78948	10.0922
pstS	3.15939	0.795206	2.26609	3.98539	1.32893	7.48488	5.66794	0.579047	0.0140882	2.52828	0.583261	1.30787	0.546486	0.576584	0.128537	15.421	6.69753	8.19546	3.62502	0.849896	0.842313	0.914805	0.865159	0.178898	0.448332	0.31719	23.8031	22.7184	0.00740116	0.64558	0.347019	0.992599	0.504489	1.37396	4.10764	2.94623	1.72779	9.73137	4.0861	2.93078	1.71873	9.68035	3.26988	1.6915	0.706782	4.29667	3.08181	1.8073	10.1792
ycjV	3.28794	0.796444	2.36896	4.13912	1.39417	7.80806	5.64336	0.566001	0.0138355	2.63909	0.585163	1.36939	0.572276	0.577325	0.0786369	16.7977	6.94299	9.13478	3.8644	0.792506	0.78574	0.883297	0.836436	0.156797	0.48024	0.2943	26.2093	26.0408	-0.030027	0.636685	0.393342	1.03003	0.462093	1.50002	4.10806	2.95986	1.74192	9.75563	4.08884	2.94601	1.73377	9.70999	3.28193	1.70295	0.711675	4.37489	3.15211	1.85507	10.3893
dsdX	3.0929	0.771314	2.15379	4.02314	1.22577	7.10933	5.84398	0.576394	0.0145723	2.53247	0.587255	1.32102	0.559181	0.61165	0.0817902	12.5457	5.68879	7.0236	3.26299	0.85213	0.850438	0.936942	0.819978	0.13418	0.546411	0.30839	18.9117	18.1831	0.0525369	0.548461	0.399002	0.947463	0.459856	1.50731	4.02742	2.80456	1.59613	9.25742	4.0227	2.80127	1.59426	9.24657	3.29379	1.71815	0.727285	4.27128	2.97437	1.69278	9.81795
cycA	3.15971	0.776156	2.21502	4.08504	1.27226	7.31042	5.80744	0.570522	0.0144848	2.58712	0.581671	1.33986	0.55929	0.605946	0.0494395	13.1727	5.79115	7.52801	3.40355	0.834813	0.81526	0.894805	0.839502	0.156382	0.517128	0.319959	20.1575	20.55	0.0440246	0.563583	0.392393	0.955975	0.463792	1.49452	4.06533	2.84988	1.63691	9.40569	4.0106	2.81152	1.61487	9.27908	3.28382	1.70068	0.709903	4.23794	2.97089	1.70641	9.80506
fliR	3.24045	0.770334	2.25914	4.21746	1.28784	7.4383	5.83273	0.557613	0.0141332	2.70451	0.576599	1.39284	0.578357	0.616921	0.0549543	14.0579	6.05245	8.28846	3.65695	0.791107	0.782855	0.89918	0.855287	0.150121	0.479301	0.338966	19.7881	20.3979	0.0412342	0.542135	0.416631	0.958766	0.464995	1.49066	4.04479	2.8199	1.60751	9.28465	4.02172	2.80382	1.59834	9.23169	3.35658	1.72866	0.717799	4.35943	3.03926	1.73255	10.0069
upp	3.17527	0.787707	2.25372	4.05029	1.31074	7.43684	5.73467	0.575687	0.0145248	2.61474	0.590466	1.38212	0.584256	0.612516	0.0934933	12.8689	5.56072	7.11932	3.17271	0.828823	0.817606	0.912537	0.802457	0.148539	0.50688	0.314375	20.3131	18.3506	0.0177194	0.539337	0.442943	0.982281	0.468244	1.48031	4.06842	2.88765	1.67943	9.52869	4.03691	2.86528	1.66642	9.45489	3.32427	1.75717	0.742799	4.31148	3.06016	1.77976	10.098
greA	3.21532	0.779586	2.27095	4.13783	1.31011	7.48508	5.76745	0.566659	0.0138157	2.71596	0.585371	1.41681	0.598979	0.626072	0.06291	13.4355	5.77414	7.71085	3.41989	0.829416	0.821525	0.916448	0.733291	0.193565	0.413997	0.287282	20.7575	20.6342	-0.0926919	0.628411	0.464281	1.09269	0.524646	1.32117	4.12143	2.91092	1.67931	9.59444	4.09895	2.89504	1.67015	9.54211	3.46235	1.80618	0.763589	4.37772	3.09193	1.78374	10.1911
aroG	3.18971	0.771885	2.21877	4.14913	1.26363	7.31195	5.84002	0.564239	0.0154765	2.60367	0.572629	1.33704	0.547277	0.603752	0.0686368	12.6828	5.59351	7.14315	3.24006	0.816778	0.80652	0.898314	0.826125	0.139681	0.515125	0.316096	19.0176	18.3758	0.026967	0.541806	0.431227	0.973033	0.466679	1.48528	4.05294	2.81924	1.60561	9.29079	4.02422	2.79926	1.59423	9.22497	3.28486	1.68685	0.69046	4.28859	2.98316	1.69897	9.83099
wzzE	3.46118	0.692597	2.18746	5.01772	1.12363	7.14626	6.40672	0.491924	0.0159894	2.89334	0.555257	1.44858	0.584124	0.663803	0.205877	10.2775	4.6437	5.01558	2.30942	0.879082	0.89349	0.948724	0.757895	0.158998	0.489897	0.504687	15.3518	17.0075	0.184972	0.578934	0.236094	0.815028	0.399878	1.7334	4.59197	2.90211	1.49073	9.48099	4.63806	2.93124	1.50569	9.57615	3.87714	1.94113	0.782738	4.81907	3.04564	1.56446	9.94988
tatB	4.75586	0.794223	3.39823	5.99126	1.97689	10.9703	5.61509	0.436428	0.0212357	3.79192	0.584569	2.02908	0.829437	0.593216	0.145759	32.1369	9.43662	14.1232	4.09287	0.585677	0.611633	0.867499	0.755023	0.1442	0.515505	0.0838072	40.3531	36.9938	-0.568682	0.512648	1.05603	1.56868	0.488553	1.41877	5.14849	3.67878	2.1401	11.8759	5.24196	3.74557	2.17895	12.0915	4.1795	2.23647	0.914214	6.25917	4.4724	2.60178	14.4379
yjiL	3.14555	0.79248	2.23764	3.99058	1.31214	7.39408	5.72328	0.579056	0.0154181	2.6056	0.584572	1.35813	0.57154	0.606507	0.100434	11.7756	5.12767	6.76321	3.02603	0.862363	0.850357	0.923019	0.812192	0.12754	0.516252	0.351142	18.1936	18.2283	0.00221442	0.569532	0.428253	0.997786	0.454064	1.52654	4.12514	2.93448	1.72076	9.69674	4.09095	2.91016	1.7065	9.61638	3.38871	1.76631	0.743317	4.30227	3.06049	1.79465	10.1131
rcdA	3.11577	0.768632	2.16373	4.07094	1.23047	7.1422	5.86523	0.572356	0.0146186	2.51585	0.586251	1.3148	0.552256	0.607156	0.0625958	10.1714	4.57514	6.24322	2.89638	0.84447	0.839721	0.935247	0.773515	0.131496	0.554686	0.30787	16.0131	15.5355	0.0705659	0.54293	0.386504	0.929434	0.408144	1.69829	4.03571	2.80259	1.59377	9.25097	4.02245	2.79338	1.58853	9.22057	3.24796	1.69741	0.712961	4.2978	2.9846	1.69727	9.85176
ycbV	3.16226	0.792232	2.25762	4.00608	1.32261	7.45606	5.70912	0.578548	0.0147386	2.55318	0.588413	1.33147	0.561766	0.590016	0.0849918	14.6564	6.31449	8.64848	3.85278	0.829568	0.82283	0.893305	0.814095	0.157305	0.48129	0.277396	23.8177	22.993	-0.0323201	0.636027	0.396293	1.03232	0.45907	1.50989	4.05385	2.89415	1.69551	9.55826	4.03496	2.88066	1.68761	9.51372	3.25779	1.69891	0.716797	4.23696	3.02488	1.77209	9.98999
croE	3.18671	0.776753	2.23931	4.11514	1.2868	7.38331	5.80019	0.568889	0.0144164	2.64484	0.577343	1.37754	0.574916	0.615755	0.0963518	8.89361	3.84183	5.14761	2.30323	0.824366	0.863041	0.939007	0.834986	0.0978742	0.582465	0.365995	13.7606	14.3116	0.0443754	0.517133	0.438492	0.955625	0.45903	1.51002	4.07049	2.86034	1.64366	9.43092	4.18108	2.93805	1.68832	9.68716	3.47013	1.80739	0.754311	4.40714	3.0969	1.7796	10.2109
rutG	3.15512	0.782702	2.22504	4.04554	1.28437	7.34218	5.76915	0.574097	0.0150904	2.56042	0.582823	1.33243	0.556279	0.600461	0.0867414	10.8571	4.74925	6.10159	2.74733	0.820704	0.809254	0.907169	0.847895	0.157223	0.500098	0.285114	16.5107	16.5659	0.00979578	0.500136	0.490068	0.990204	0.456286	1.51911	4.01992	2.8349	1.6364	9.35462	3.98815	2.81249	1.62346	9.28067	3.23643	1.68422	0.703148	4.26821	3.01	1.73747	9.93241
deaD	3.1631	0.778193	2.21618	4.08078	1.27124	7.30734	5.80584	0.572109	0.0152132	2.61067	0.580078	1.35448	0.563238	0.609942	0.0843886	11.0176	4.83543	6.26093	2.82799	0.803051	0.80546	0.915592	0.811808	0.133633	0.517889	0.313848	17.6482	15.928	0.0215383	0.503317	0.475144	0.978462	0.465706	1.48838	3.98108	2.78927	1.59997	9.197	3.98773	2.79394	1.60265	9.21237	3.29128	1.7076	0.710075	4.30406	3.01557	1.72978	9.94316
guaA	3.19741	0.794171	2.2898	4.03758	1.33999	7.55229	5.67907	0.575028	0.0149243	2.54608	0.586473	1.32283	0.555544	0.578011	0.0752469	15.4587	6.58679	8.75247	3.8316	0.819594	0.827095	0.913719	0.887631	0.129285	0.531122	0.2841	24.7757	24.197	-0.0238236	0.640212	0.383611	1.02382	0.454279	1.52582	4.07066	2.91518	1.70596	9.61492	4.09188	2.93037	1.71485	9.66504	3.25834	1.69289	0.710958	4.34509	3.11171	1.82097	10.2631
dauA	3.15442	0.788939	2.24071	4.01199	1.30481	7.39579	5.72599	0.577153	0.0148629	2.5642	0.585974	1.32972	0.559488	0.593381	0.0975596	11.7445	5.12417	6.67191	2.98618	0.832752	0.818162	0.899349	0.829873	0.152391	0.522184	0.307278	17.8478	17.9641	0.0210523	0.57887	0.400077	0.978948	0.462646	1.49823	4.05273	2.87881	1.67639	9.50195	4.01195	2.84984	1.65953	9.40634	3.26127	1.69121	0.711584	4.24419	3.01481	1.75559	9.95086
gntU	3.14549	0.805712	2.28657	3.9147	1.35915	7.55753	5.59648	0.58891	0.0128767	2.55624	0.588864	1.33594	0.564633	0.584083	0.0461862	13.6647	5.81403	7.87644	3.43657	0.834876	0.819992	0.914833	0.861673	0.152484	0.504012	0.291105	20.4936	20.7799	-0.0243574	0.554074	0.470284	1.02436	0.47465	1.46033	4.04721	2.94207	1.74878	9.72404	4.00567	2.91187	1.73083	9.62424	3.25528	1.70127	0.71904	4.27784	3.10973	1.84844	10.2782
matP	3.38504	0.780351	2.38952	4.35655	1.37633	7.8564	5.7557	0.549041	0.0152241	2.6432	0.588612	1.38045	0.576211	0.575171	0.0840864	13.8863	5.71521	6.85619	2.84617	0.78958	0.664172	0.788255	0.568763	0.331266	0.244553	0.253527	21.8179	16.9951	-0.123187	0.546766	0.576421	1.12319	0.488885	1.41781	4.22081	2.9795	1.71615	9.79615	3.8694	2.73144	1.57327	8.98056	3.02141	1.57798	0.658661	4.21693	2.97676	1.71457	9.78715
hns	3.41298	0.761004	2.35348	4.50948	1.32648	7.72321	5.87552	0.533454	0.0141528	2.63663	0.584763	1.37708	0.575381	0.581395	0.126426	15.4638	6.48983	8.0641	3.42418	0.836864	0.85644	0.917452	0.806117	0.165705	0.454942	0.438449	24.5879	23.7853	0.418913	0.373282	0.207805	0.581087	NaN	NaN	4.39744	3.03233	1.7091	9.95092	4.45752	3.07376	1.73245	10.0869	3.44356	1.79852	0.751474	4.65007	3.20654	1.80728	10.5226
[truncated: 650 more rows]
[truncated: 47 more columns]

## Sheet: M9glu
	<L>	<W>	<A>	<AR>	<V>	<SA>	<SAV>	<C>	<W_{var}>	<NL>	<NW>	<NA>	<NV>	<NCratio>	CV_{DR}	<Z_{amount}>	<Z_{conc}>	<SeqA_{amount}>	<SeqA_{conc}>	C_{constr}	N_{constr}	N_{sep}	\rho_{NCCC}	NCCC_0	NCCC_{slope}	Z_{ring}	<ZCC_0>	<ZNC_0>	DNArep_i	DNArep_C	DNArep_D	DNArep_C+D	\alpha	\tau	L_{Cconstr}	A_{Cconstr}	V_{Cconstr}	SA_{Cconstr}	L_{Nconstr}	A_{Nconstr}	V_{Nconstr}	SA_{Nconstr}	NL_{Nconstr}	NA_{Nconstr}	NV_{Nconstr}	L_{Nsep}	A_{Nsep}	V_{Nsep}	SA_{Nsep}
[truncated: 806 more rows]
[truncated: 47 more columns]

[truncated: 6 more sheets: M9LaraCAAT, M9Lala_scores, M9gly_scores, M9glu_scores, M9LaraCAAT_scores, nutr-ind outliers]
